# Supplementary material for: Ten new species of Selaginella (Lycopodiopsida, Selaginellaceae) from northern South America, primarily Venezuela, with a new status and combination, and distributional updates
Source: PhytoKeys. 2026 Jun 11;276:51–138. doi: 10.3897/phytokeys.276.191365 (PMC13280548; doi:10.3897/phytokeys.276.191365)
Supplement: XML Treatment for Selaginella anemosyra [file phytokeys.276.191365-treatment1.xml]

<!DOCTYPE tp:taxon-treatment
  PUBLIC "-//TaxonX//DTD Taxonomic Treatment Publishing DTD v0 20100105//EN" "tax-treatment-NSO.dtd">
<tp:taxon-treatment xmlns:tp="http://www.plazi.org/taxpub"><tp:treatment-meta><kwd-group><label>Taxon classification</label><kwd>
              <named-content content-type="kingdom">Plantae</named-content>
            </kwd><kwd>
              <named-content content-type="order">Selaginellales</named-content>
            </kwd><kwd>
              <named-content content-type="family">Selaginellaceae</named-content>
            </kwd></kwd-group><mixed-citation publication-type="journal"><person-group><name><surname>Valdespino</surname><given-names>Iván A.</given-names></name><name><surname>López</surname><given-names>Christian A.</given-names></name><name><surname>Ceballos</surname><given-names>Jorge I.</given-names></name></person-group><article-title>Ten new species of <italic><tp:taxon-name><tp:taxon-name-part taxon-name-part-type="genus" reg="Selaginella">Selaginella</tp:taxon-name-part></tp:taxon-name></italic> (<tp:taxon-name><tp:taxon-name-part taxon-name-part-type="class" reg="Lycopodiopsida">Lycopodiopsida</tp:taxon-name-part></tp:taxon-name>, <tp:taxon-name><tp:taxon-name-part taxon-name-part-type="family" reg="Selaginellaceae">Selaginellaceae</tp:taxon-name-part></tp:taxon-name>) from northern South America, primarily Venezuela, with a new status and combination, and distributional updates</article-title><source>PhytoKeys</source><day>11</day><month>06</month><year>2026</year><volume>276</volume><fpage>51</fpage><lpage>138</lpage><pub-id pub-id-type="doi">10.3897/phytokeys.276.191365</pub-id></mixed-citation></tp:treatment-meta><tp:nomenclature><tp:taxon-name><object-id xmlns:xlink="http://www.w3.org/1999/xlink" content-type="arpha" xlink:type="simple">FB2E9289-8A0C-51D9-8BB7-686D72BBD103</object-id>
                		<tp:taxon-name-part taxon-name-part-type="genus" reg="Selaginella">Selaginella</tp:taxon-name-part> <tp:taxon-name-part taxon-name-part-type="species" reg="anemosyra">anemosyra</tp:taxon-name-part>
                	
                		<object-id xmlns:xlink="http://www.w3.org/1999/xlink" content-type="ipni" xlink:type="simple">urn:lsid:ipni.org:names:77381267-1</object-id>
                	</tp:taxon-name><tp:taxon-authority>Valdespino, nom. et</tp:taxon-authority><tp:taxon-status xmlns:xlink="http://www.w3.org/1999/xlink" xlink:type="simple">stat. nov.</tp:taxon-status><xref ref-type="fig" rid="F1">Figs 1</xref><xref ref-type="fig" rid="F2">, 2</xref><xref ref-type="fig" rid="F3">, 3</xref><xref ref-type="fig" rid="F4">, 4</xref><tp:nomenclature-citation-list><tp:nomenclature-citation><tp:taxon-name><tp:taxon-name-part taxon-name-part-type="genus" reg="Selaginella"/> <tp:taxon-name-part taxon-name-part-type="species" reg="flabellata"/></tp:taxon-name><comment> ≡ <tp:taxon-name><tp:taxon-name-part taxon-name-part-type="genus" reg="Selaginella">Selaginella</tp:taxon-name-part> <tp:taxon-name-part taxon-name-part-type="species" reg="flabellata">flabellata</tp:taxon-name-part></tp:taxon-name> (L.) Spring var. <tp:taxon-name><tp:taxon-name-part taxon-name-part-type="genus" reg="Selaginella"/><tp:taxon-name-part taxon-name-part-type="species">latifrons</tp:taxon-name-part></tp:taxon-name> A.Braun, Ann. Sci. Nat. Bot. Ser. 5, 3: 278. 1865. Type. VENEZUELA. [Aragua]: Colonia Tovar, [<named-content xmlns:xlink="http://www.w3.org/1999/xlink" content-type="dwc:verbatimCoordinates" xlink:type="simple">10°25'00"N, 67°17'00"W</named-content>, alt. 1800 m, 1856–7], <italic>A. Fendler 493</italic> (lectotype, designated by <xref ref-type="bibr" rid="B1">Alston et al. (1981</xref>: 256): <named-content xmlns:xlink="http://www.w3.org/1999/xlink" content-type="dwc:collectionCode" xlink:title="Herbarium - The Natural History Museum" xlink:href="https://scientific-collections.gbif.org/collection/8bb3763f-955c-4791-8777-44de1996b378" xlink:type="simple">BM</named-content>-digital image! [BM000936516]; isolectotypes: B! [B 20 0130337], <named-content xmlns:xlink="http://www.w3.org/1999/xlink" content-type="dwc:institutional_code" xlink:title="Embrapa Agrobiology Diazothrophic Microbial Culture Collection" xlink:href="https://scientific-collections.gbif.org/institution/c6b9b27a-84f3-4159-a490-c24895d06799" xlink:type="simple">BR</named-content>! [BR00000696516], G-digital images! [G00349357, G00349358], <named-content xmlns:xlink="http://www.w3.org/1999/xlink" content-type="dwc:institutional_code" xlink:title="Harvard University" xlink:href="https://scientific-collections.gbif.org/institution/648a5b5f-0421-44fd-8dd3-82add535bc54" xlink:type="simple">GH</named-content>!, K-digital image! [K000677537], <named-content xmlns:xlink="http://www.w3.org/1999/xlink" content-type="dwc:institutional_code" xlink:title="The New York Botanical Garden" xlink:href="https://scientific-collections.gbif.org/institution/ab83e5ab-f4f7-4c9b-a1d5-eb779dfb9377" xlink:type="simple">NY</named-content>! [NY00029565], <named-content xmlns:xlink="http://www.w3.org/1999/xlink" content-type="dwc:institutional_code" xlink:title="Missouri Botanical Garden" xlink:href="https://scientific-collections.gbif.org/institution/1be3aa67-8f90-4309-92f4-bd55426a8c09" xlink:type="simple">MO</named-content>! [<named-content xmlns:xlink="http://www.w3.org/1999/xlink" content-type="dwc:institutional_code" xlink:title="Missouri Botanical Garden" xlink:href="https://scientific-collections.gbif.org/institution/1be3aa67-8f90-4309-92f4-bd55426a8c09" xlink:type="simple">MO</named-content>-1807677], <named-content xmlns:xlink="http://www.w3.org/1999/xlink" content-type="dwc:collectionCode" xlink:title="Botany" xlink:href="https://scientific-collections.gbif.org/collection/90115245-07c2-48de-ac99-085376557c41" xlink:type="simple">PH</named-content>-digital image! [PH00624914], <named-content xmlns:xlink="http://www.w3.org/1999/xlink" content-type="dwc:institutional_code" xlink:title="Department of Earth and Environmental Sciences, Yarmouk University" xlink:href="https://scientific-collections.gbif.org/institution/e6d9fec1-0922-473d-9912-ddafb23b5157" xlink:type="simple">YU</named-content>! [<named-content xmlns:xlink="http://www.w3.org/1999/xlink" content-type="dwc:institutional_code" xlink:title="Department of Earth and Environmental Sciences, Yarmouk University" xlink:href="https://scientific-collections.gbif.org/institution/e6d9fec1-0922-473d-9912-ddafb23b5157" xlink:type="simple">YU</named-content>.000624]).</comment></tp:nomenclature-citation></tp:nomenclature-citation-list></tp:nomenclature><tp:treatment-sec sec-type="Description"><title>Description.</title><p><bold><italic>Plants</italic></bold> terrestrial. <bold><italic>Stems</italic></bold> erect, stramineous, 21–84 cm in height, 2–4 mm diam., non-articulate, not flagelliform, stoloniferous, 1–3-branched. <bold><italic>Rhizophores</italic></bold> ventral and lateral, borne on the lower-most part of the stems and throughout stolons, (0.3) 0.5–1.0 mm diam. <bold><italic>Leaves</italic></bold> on main stems seemingly monomorphic and strongly appressed along the main stems up to 1.0–3.0 cm below the first or fourth branches, thereafter becoming heteromorphic throughout, coriaceous, those below the first or fourth branches deltate, ovate-deltate or broadly ovate, 2.0–4.0 × 2.0–3.0 mm; apices acute to apiculate, each 0.1–0.3 mm long; bases centrally truncate and raised with an inner and outer lobes or truncate to truncate-oblique, the outer bases often tufted with 2–5 short cilia or these absent due to abrasion, the inner bases glabrous, without distinct auricles; margins light green, the inner margins shortly ciliate along proximal 1/8, otherwise denticulate distally, the outer margins entire, except for the distal most portion denticulate, or the inner and outer margins entire along proximal 2/3 and denticulate on distal 1/3; upper surfaces deep green, corrugate to corrugate-striate, the lower surfaces shiny and light green to silvery green, slightly striate; apices acute to short-attenuate, 0.1–0.3 mm long, denticulate marginally and tipped by 1–3 teeth. <bold><italic>Lateral leaves</italic></bold> along the main stems distant, ascending at 45° to the stems, thereafter spreading and almost perpendicular to stems distally, oblong, 7.0–10 × 2.4–3.5 mm; bases truncate at center, the acroscopic portion lobed and strongly overlapping the stems, short- to long-ciliate, the basiscopic portion geniculate, free from the stems, entire; acroscopic margins on the upper surfaces narrowly hyaline, continuously bordered by a band 1 or 2 cells wide, the cells elongate, laevigate, and straight-walled, on the lower surfaces narrowly hyaline, continuously bordered by a band 2–4 cells wide, the cells elongate, laevigate, and straight-walled, short- to long-ciliate along proximal 1/3, otherwise entire, except denticulate on the distal 1/4, the basiscopic margins greenish, bordered by a band of 2 elongate cells, entire along proximal 2/3, otherwise denticulate along distal 1/3; apices falcate, acute to broadly acute, denticulate at tips with 3–6 teeth; upper surfaces comprising irregularly shaped, somewhat roundish, rectangular to quadrangular, sinuate-walled cells (often difficult to ascertain due to waxy cuticle), with many, evenly distributed, obscure, short quadrangular to round, or elongate, papillate idioblasts, each idioblast with the cell lumen with 8–16 papillae, without stomata, the lower surfaces comprising elongate, sinuate-walled, and laevigate cells, and elongate, straight-walled, and papillate idioblasts throughout, the papillae 10–20 in one row on each cell lumen, stomata on 3–10 rows along the midribs on distal 3/4 of the leaf laminae. <bold><italic>Median leaves</italic></bold> on the main stems after first branches imbricate and ascending, those along proximal third of the branches broadly ovate, thereafter and distally broadly ovate-orbicular to orbicular, midribs strongly arcuate, with the inner halves 1/2 narrower than the outer halves, 3.0–4.5 × 2.5–3.5 mm; bases obliquely truncate, the inner bases glabrous, the outer bases tufted with 4–6 short cilia, without auricles; margins narrowly hyaline, entire, except on distal most portion on the leaves below the third branches where they are denticulate, thereafter entire throughout; apices acute to short-attenuate, 0.2–0.5 mm long, marginally denticulate, tipped by 1–4 teeth; upper surfaces comprising irregularly quadrangular or elongate, sinuate-walled cells surrounded by interconnecting on a reticulate pattern or solitary, elongate, straight-walled, and papillate cells, the papillae 4–15 on each cell lumen, irregularly arranged, without elongate idioblasts, stomata in 1–7 rows along the midribs on central 1/4–3/4 of the leaf laminae, the lower surfaces comprising elongate, sinuate-walled cells, without elongate idioblasts, with few submarginal stomata on the outer halves of the leaf laminae. <bold><italic>Axillary leaves</italic></bold> on the main stems after first branches lanceolate, 2.4–5.0 × 0.7–2.2 mm, with the inner leaf halves slightly narrower than the outer leaf halves; inner bases rounded, the outer bases subcordate, each with a distinct, truncate center, with an inner, smaller, and an outer, larger, rounded lobe, the lobes short to long-ciliate; inner margins short- to long-ciliate along proximal 1/3, otherwise entire, except denticulate on distal 1/3, the outer margins long-ciliate along proximal 1/3–1/2, otherwise entire or denticulate along distal 1/4; apices gradually tapering, acute, tipped by 2–4 small teeth; both surfaces as in the lateral leaves. <bold><italic>Strobili</italic></bold> terminal on branch tips, solitary or bifurcate, quadrangular, 0.5–3.0 cm long. <bold><italic>Sporophylls</italic></bold> monomorphic, without a laminar flap, each with a faintly developed and seemingly glabrous keel along the midribs, ovate-lanceolate, 1.4–1.7 × 0.5–1.0 mm (the dorsal sporophylls usually 0.2 to 0.3 mm shorter than the ventral sporophylls); bases rounded; margins narrowly hyaline, bordered along distal 3/4 by a band 1 or 2 cells wide, these comprised of elongate, sinuate-walled, and papillate idioblasts, denticulate to serrulate; apices long-attenuate, 0.3–0.5 mm long, tipped by 2–3 teeth; stomata along the midribs on the upper surfaces; <bold><italic>dorsal sporophylls</italic></bold> greenish with the upper surfaces comprised of elongate, straight- to sinuate-walled, and laevigate cells, intermixed with elongate, straight-walled, and papillate idioblasts, except for the half that imbricates with the ventral sporophylls that is greenish- to silvery hyaline and composed of few elongate, sinuate-walled, and laevigate cells, intermixed with many elongate, straight-walled, and papillate idioblasts, the lower surfaces comprised of elongate, sinuate-walled, laevigate cells; <bold><italic>ventral sporophylls</italic></bold> with the upper and lower surfaces, silvery green, comprising cells as in the upper and lower surfaces of the dorsal sporophylls. <bold><italic>Megasporangia</italic></bold> in two ventral rows; <bold><italic>megaspores</italic></bold> white, the proximal faces rugulate-reticulate, reticulae ill-defined, open, and marginally delimited by low ridges, without an equatorial flange, the microstructure perforate, foveolate, and echinate, the distal faces reticulate, reticulae closed, delimited by low ridges, with the microstructure perforate, foveolate, and echinate, 275–325 µm diam. <bold><italic>Microsporangia</italic></bold> in two dorsal rows; <bold><italic>microspores</italic></bold> light orange, the proximal faces rugulate with echinate microstructure, the distal faces broadly baculate or occasionally broadly capitate, each baculum or caput and the rest of the surface with echinate microstructure, 19–27 µm diam.</p><fig id="F1" position="float" orientation="portrait"><object-id xmlns:xlink="http://www.w3.org/1999/xlink" content-type="doi" xlink:type="simple">10.3897/phytokeys.276.191365.figure1</object-id><object-id xmlns:xlink="http://www.w3.org/1999/xlink" content-type="arpha" xlink:type="simple">3E1B0C0F-FE73-5720-9EFA-1D8CC904FE0B</object-id><label>Figure 1.</label><caption><p>Isotype of <italic><tp:taxon-name><tp:taxon-name-part taxon-name-part-type="genus" reg="Selaginella">Selaginella</tp:taxon-name-part> <tp:taxon-name-part taxon-name-part-type="species" reg="anemosyra">anemosyra</tp:taxon-name-part></tp:taxon-name></italic> Valdespino. Digitized image courtesy of the herbarium of the Berlin Botanical Garden and Botanical Museum, <italic>A. Fendler 493</italic>, B.</p></caption><graphic xmlns:xlink="http://www.w3.org/1999/xlink" xlink:href="phytokeys-276-051_article-191365__-g001.jpg" id="oo_1676583.jpg" position="float" orientation="portrait" xlink:type="simple"><uri content-type="original_file" xlink:type="simple">https://binary.pensoft.net/fig/1676583</uri></graphic></fig><fig id="F2" position="float" orientation="portrait"><object-id xmlns:xlink="http://www.w3.org/1999/xlink" content-type="doi" xlink:type="simple">10.3897/phytokeys.276.191365.figure2</object-id><object-id xmlns:xlink="http://www.w3.org/1999/xlink" content-type="arpha" xlink:type="simple">11A0CD8B-3D10-5BFE-AF09-004539C9BD6F</object-id><label>Figure 2.</label><caption><p><italic><tp:taxon-name><tp:taxon-name-part taxon-name-part-type="genus" reg="Selaginella">Selaginella</tp:taxon-name-part> <tp:taxon-name-part taxon-name-part-type="species" reg="anemosyra">anemosyra</tp:taxon-name-part></tp:taxon-name></italic> Valdespino. <bold>A</bold>. Median leaf, upper surface; <bold>B</bold>. Close-up of the distal portion and apex of the median leaf, upper surface; note stomata along the midrib (a), elongate, straight-walled, and papillate idioblasts on the leaf lamina (b) and margins (c); <bold>C</bold>. Close-up of the proximal portion and base of the median leaf, upper surface; note stomata along the midrib (a) and submarginally along the proximal portion of the outer margin (b); <bold>D</bold>. Close-up of the mid-section of the median leaf, upper surface; note stomata along the midrib (a), quadrangular or elongate, sinuate-walled, and laevigate cells (b), and elongate, straight-walled, and papillate cells (c); <bold>E</bold>. Lateral leaf, upper surface; <bold>F</bold>. Close-up of the distal portion and apex of the lateral leaf, upper surface; <bold>G</bold>. Close-up of the proximal portion and base of the lateral leaf, upper surface; note the ligule (a); <bold>H</bold>. Close-up of the mid-section of the lateral leaf, upper surface. <bold>A–H</bold> from <italic>Ll. Williams &amp; A.H.G. Alston 172</italic>, <abbrev xmlns:xlink="http://www.w3.org/1999/xlink" xlink:title="Smithsonian National Herbarium" xlink:type="simple">US</abbrev>.</p></caption><graphic xmlns:xlink="http://www.w3.org/1999/xlink" xlink:href="phytokeys-276-051_article-191365__-g002.jpg" id="oo_1676584.jpg" position="float" orientation="portrait" xlink:type="simple"><uri content-type="original_file" xlink:type="simple">https://binary.pensoft.net/fig/1676584</uri></graphic></fig><fig id="F3" position="float" orientation="portrait"><object-id xmlns:xlink="http://www.w3.org/1999/xlink" content-type="doi" xlink:type="simple">10.3897/phytokeys.276.191365.figure3</object-id><object-id xmlns:xlink="http://www.w3.org/1999/xlink" content-type="arpha" xlink:type="simple">16A1A3AD-5C02-59A4-B817-8EF65E0B0441</object-id><label>Figure 3.</label><caption><p><italic><tp:taxon-name><tp:taxon-name-part taxon-name-part-type="genus" reg="Selaginella">Selaginella</tp:taxon-name-part> <tp:taxon-name-part taxon-name-part-type="species" reg="anemosyra">anemosyra</tp:taxon-name-part></tp:taxon-name></italic> Valdespino. <bold>A</bold>. Lateral leaf, lower surface; <bold>B</bold>. Close-up of the distal portion and apex of the lateral leaf, lower surface; note stomata along the midrib (a), elongate, sinuate-walled, and laevigate cells (b), and elongate, straight-walled, and papillate idioblasts (c); <bold>C</bold>. Close-up of the proximal portion and base of the lateral leaf, lower surface; note stomata and features of the leaf lamina as in <bold>B</bold>; <bold>D</bold>. Close-up of the mid-section of the lateral leaf, lower surface; note stomata and features of the leaf lamina as in <bold>B</bold>; <bold>E</bold>. Median leaf, lower surface; <bold>F</bold>. Leaf along the main stem before branching, upper surface; <bold>G</bold>. Dorsal sporophyll, upper surface; showing half of the lamina that imbricates with the ventral sporophyll (a), lower surface of the sporophylls (b), stomata along the midrib (c), and elongate, straight-walled, and papillate idioblasts (d); <bold>H</bold>. Dorsal sporophylls, lower surface; note the ligule (a). <bold>A–H</bold> from <italic>Ll. Williams &amp; A.H.G. Alston 172</italic>, <abbrev xmlns:xlink="http://www.w3.org/1999/xlink" xlink:title="Smithsonian National Herbarium" xlink:type="simple">US</abbrev>.</p></caption><graphic xmlns:xlink="http://www.w3.org/1999/xlink" xlink:href="phytokeys-276-051_article-191365__-g003.jpg" id="oo_1676585.jpg" position="float" orientation="portrait" xlink:type="simple"><uri content-type="original_file" xlink:type="simple">https://binary.pensoft.net/fig/1676585</uri></graphic></fig><fig id="F4" position="float" orientation="portrait"><object-id xmlns:xlink="http://www.w3.org/1999/xlink" content-type="doi" xlink:type="simple">10.3897/phytokeys.276.191365.figure4</object-id><object-id xmlns:xlink="http://www.w3.org/1999/xlink" content-type="arpha" xlink:type="simple">D4C01905-4203-5654-BB74-B5AF27DCAADA</object-id><label>Figure 4.</label><caption><p><italic><tp:taxon-name><tp:taxon-name-part taxon-name-part-type="genus" reg="Selaginella">Selaginella</tp:taxon-name-part> <tp:taxon-name-part taxon-name-part-type="species" reg="anemosyra">anemosyra</tp:taxon-name-part></tp:taxon-name></italic> Valdespino. <bold>A</bold>. Megaspore, proximal face; <bold>B</bold>. Close-up of the megaspore, proximal face (same spore as in <bold>A</bold>); <bold>C</bold>. Microspore, proximal face; <bold>D</bold>. Megaspore, distal face; <bold>E</bold>. Close-up of the megaspore, distal face (same spore as in <bold>D</bold>); <bold>F</bold>. Microspore, distal face. <bold>A–F</bold> from <italic>R.W. Long &amp; K.J. Norstog 3547</italic>, <named-content xmlns:xlink="http://www.w3.org/1999/xlink" content-type="dwc:institutional_code" xlink:title="Missouri Botanical Garden" xlink:href="https://scientific-collections.gbif.org/institution/1be3aa67-8f90-4309-92f4-bd55426a8c09" xlink:type="simple">MO</named-content>.</p></caption><graphic xmlns:xlink="http://www.w3.org/1999/xlink" xlink:href="phytokeys-276-051_article-191365__-g004.jpg" id="oo_1676586.jpg" position="float" orientation="portrait" xlink:type="simple"><uri content-type="original_file" xlink:type="simple">https://binary.pensoft.net/fig/1676586</uri></graphic></fig></tp:treatment-sec><tp:treatment-sec sec-type="Habitat and distribution"><title>Habitat and distribution.</title><p>On steep slopes in dense, montane cloud forests at ca. 1110 m, presumably endemic to the State of Aragua, Venezuela.</p></tp:treatment-sec><tp:treatment-sec sec-type="Etymology"><title>Etymology.</title><p>The name is coined from the Gr. “<italic>anemosyri</italic>s,” a kind of fan, referring to the fan-shaped architecture of the stem’s leafy branches.</p></tp:treatment-sec><tp:treatment-sec sec-type="Conservation assessment"><title>Conservation assessment.</title><p><italic><tp:taxon-name><tp:taxon-name-part taxon-name-part-type="genus" reg="Selaginella">Selaginella</tp:taxon-name-part> <tp:taxon-name-part taxon-name-part-type="species" reg="anemosyra">anemosyra</tp:taxon-name-part></tp:taxon-name></italic> is currently known from five collections, including the type, from the Caribbean coastal region of Venezuela, and appears to be restricted to the state of Aragua. However, the identity of this species has historically been confused with <italic><tp:taxon-name><tp:taxon-name-part taxon-name-part-type="genus" reg="Selaginella">S.</tp:taxon-name-part> <tp:taxon-name-part taxon-name-part-type="species" reg="flabellata">flabellata</tp:taxon-name-part></tp:taxon-name></italic>, so additional records may come to light as herbarium revision and targeted collecting continue. Nonetheless, based on the currently available material and ongoing habitat degradation in the region, we assess the species as Endangered (<abbrev xmlns:xlink="http://www.w3.org/1999/xlink" xlink:title="Endangered" xlink:type="simple">EN</abbrev>) B1ab(iii)+2ab(iii). Based on GeoCAT the species has an Extent of Occurrence (<abbrev xmlns:xlink="http://www.w3.org/1999/xlink" xlink:title="extent of occurrence" xlink:type="simple">EOO</abbrev>) of 1,127.658 km<sup>2</sup> and an Area of Occupancy (<abbrev xmlns:xlink="http://www.w3.org/1999/xlink" xlink:title="area of occupancy" xlink:type="simple">AOO</abbrev>) of 20 km<sup>2</sup>, both of which fall within Endangered thresholds under criterion B. Furthermore, there is evidence of ongoing decline in habitat extent/quality in the region, including historically high deforestation in southern Aragua (e.g., large forest losses reported for 1972–1990) (<xref ref-type="bibr" rid="B43">Torres-Lezama et al. 2010</xref>).</p></tp:treatment-sec><tp:treatment-sec sec-type="Additional specimen examined"><title>Additional specimen examined.</title><p><bold>Venezuela</bold> • <bold>Aragua</bold>: Parque Nacional Aragua, near El Portachuelo, [ca. <named-content xmlns:xlink="http://www.w3.org/1999/xlink" content-type="dwc:verbatimCoordinates" xlink:type="simple">10°12'23"N, 67°14'16"W</named-content>], alt. 1100 m, 2 Dec. 1938, <italic>Ll. Williams &amp; Alston 172</italic> (<abbrev xmlns:xlink="http://www.w3.org/1999/xlink" xlink:title="Smithsonian National Herbarium" xlink:type="simple">US</abbrev>), • 12 Dec. 1938, <italic>Ll. Williams 10775</italic> (F), Dec. 1939, <italic>Ll. Williams 13603</italic> (F); • Rancho Grande National Park [Henri Pittier National Park], ca. 20–30 km NW of Maracay, [<named-content xmlns:xlink="http://www.w3.org/1999/xlink" content-type="dwc:verbatimCoordinates" xlink:type="simple">10°22'48"N, 67°37'08"W</named-content>, alt. 0–2436 m], 7 Oct. 1971, <italic>R.W</italic>. <italic>Long &amp; K.J. Norstog 3547</italic> (<named-content xmlns:xlink="http://www.w3.org/1999/xlink" content-type="dwc:institutional_code" xlink:title="Missouri Botanical Garden" xlink:href="https://scientific-collections.gbif.org/institution/1be3aa67-8f90-4309-92f4-bd55426a8c09" xlink:type="simple">MO</named-content>, USF-digital image).</p></tp:treatment-sec><tp:treatment-sec sec-type="Discussion"><title>Discussion.</title><p><italic><tp:taxon-name><tp:taxon-name-part taxon-name-part-type="genus" reg="Selaginella">Selaginella</tp:taxon-name-part> <tp:taxon-name-part taxon-name-part-type="species" reg="anemosyra">anemosyra</tp:taxon-name-part></tp:taxon-name></italic> is characterized by its fern-like habit with erect stems and flabellate branches in outline, median leaves on the main stems with obliquely truncate bases, and its outer bases tufted with short hairs, as in <italic><tp:taxon-name><tp:taxon-name-part taxon-name-part-type="genus" reg="Selaginella">S.</tp:taxon-name-part> <tp:taxon-name-part taxon-name-part-type="species" reg="flabellata">flabellata</tp:taxon-name-part></tp:taxon-name></italic>. <italic><tp:taxon-name><tp:taxon-name-part taxon-name-part-type="genus" reg="Selaginella">Selaginella</tp:taxon-name-part> <tp:taxon-name-part taxon-name-part-type="species" reg="anemosyra">anemosyra</tp:taxon-name-part></tp:taxon-name></italic> differs from <italic><tp:taxon-name><tp:taxon-name-part taxon-name-part-type="genus" reg="Selaginella">S.</tp:taxon-name-part> <tp:taxon-name-part taxon-name-part-type="species" reg="flabellata">flabellata</tp:taxon-name-part></tp:taxon-name></italic> by its flabellate (vs. pinnate) branches in outline, the main stems above the first branches (including lateral leaves) measuring 10–19 (vs. 4–8) mm across, lateral leaves oblong (vs. ovate to ovate-deltate), median leaves along proximal third branches broadly ovate, thereafter and distally broadly ovate-orbicular to orbicular (vs. broadly elliptic) with the outer halves twice as wide as the inner halves (vs. outer and inner leaf halves almost equal in width).</p><p><italic><tp:taxon-name><tp:taxon-name-part taxon-name-part-type="genus" reg="Selaginella">Selaginella</tp:taxon-name-part> <tp:taxon-name-part taxon-name-part-type="species" reg="anemosyra">anemosyra</tp:taxon-name-part></tp:taxon-name></italic> is based on <italic><tp:taxon-name><tp:taxon-name-part taxon-name-part-type="genus" reg="Selaginella">S.</tp:taxon-name-part> <tp:taxon-name-part taxon-name-part-type="species" reg="flabellata">flabellata</tp:taxon-name-part></tp:taxon-name></italic> var. <tp:taxon-name><tp:taxon-name-part taxon-name-part-type="genus" reg="Selaginella"/><tp:taxon-name-part taxon-name-part-type="species">latifrons</tp:taxon-name-part></tp:taxon-name>, a taxon described from Venezuela, South America. According to Crabbe and Jermy (1973: 139), Alston had already regarded this entity as a distinct species by 1938. Apparently, he planned to name it after Conrad V. Morton from the Smithsonian National Herbarium (<abbrev xmlns:xlink="http://www.w3.org/1999/xlink" xlink:title="Smithsonian National Herbarium" xlink:type="simple">US</abbrev>) with the herbarium name “<italic><tp:taxon-name><tp:taxon-name-part taxon-name-part-type="genus" reg="Selaginella">S.</tp:taxon-name-part> <tp:taxon-name-part taxon-name-part-type="species" reg="mortoniana">mortoniana</tp:taxon-name-part></tp:taxon-name></italic>,” since the epithet “<tp:taxon-name><tp:taxon-name-part taxon-name-part-type="genus" reg="Selaginella"/><tp:taxon-name-part taxon-name-part-type="species">latifrons</tp:taxon-name-part></tp:taxon-name>” was unavailable because it was preoccupied by <italic><tp:taxon-name><tp:taxon-name-part taxon-name-part-type="genus" reg="Selaginella">S.</tp:taxon-name-part> <tp:taxon-name-part taxon-name-part-type="species" reg="latifrons">latifrons</tp:taxon-name-part></tp:taxon-name></italic> Hort. ex Williams [= <italic><tp:taxon-name><tp:taxon-name-part taxon-name-part-type="genus" reg="Selaginella">S.</tp:taxon-name-part> <tp:taxon-name-part taxon-name-part-type="species" reg="breynii">breynii</tp:taxon-name-part></tp:taxon-name></italic> Spring] from South America and <italic><tp:taxon-name><tp:taxon-name-part taxon-name-part-type="genus" reg="Selaginella">S.</tp:taxon-name-part> <tp:taxon-name-part taxon-name-part-type="species" reg="latifrons">latifrons</tp:taxon-name-part></tp:taxon-name></italic> Warb. from the Philippines (<xref ref-type="bibr" rid="B31">Reed 1965–1966</xref>; 141). <xref ref-type="bibr" rid="B8">Crabbe and Jermy (1973</xref>: 139) did not classify <italic><tp:taxon-name><tp:taxon-name-part taxon-name-part-type="genus" reg="Selaginella">S.</tp:taxon-name-part> <tp:taxon-name-part taxon-name-part-type="species" reg="flabellata">flabellata</tp:taxon-name-part></tp:taxon-name></italic> var. <tp:taxon-name><tp:taxon-name-part taxon-name-part-type="genus" reg="Selaginella"/><tp:taxon-name-part taxon-name-part-type="species">latifrons</tp:taxon-name-part></tp:taxon-name> as a separate species but instead regarded it as a variety of <italic><tp:taxon-name><tp:taxon-name-part taxon-name-part-type="genus" reg="Selaginella">S.</tp:taxon-name-part> <tp:taxon-name-part taxon-name-part-type="species" reg="flabellata">flabellata</tp:taxon-name-part></tp:taxon-name></italic> from the Lesser Antilles and named a different taxon with the name proposed by Alston. However, we believe that Alston was correct in considering the Venezuelan taxon sufficiently distinct from <italic><tp:taxon-name><tp:taxon-name-part taxon-name-part-type="genus" reg="Selaginella">S.</tp:taxon-name-part> <tp:taxon-name-part taxon-name-part-type="species" reg="flabellata">flabellata</tp:taxon-name-part></tp:taxon-name></italic>. Therefore, the variety is elevated to species rank as <italic><tp:taxon-name><tp:taxon-name-part taxon-name-part-type="genus" reg="Selaginella">S.</tp:taxon-name-part> <tp:taxon-name-part taxon-name-part-type="species" reg="anemosyra">anemosyra</tp:taxon-name-part></tp:taxon-name></italic>.</p></tp:treatment-sec><ref-list><ref id="B1"><mixed-citation xmlns:xlink="http://www.w3.org/1999/xlink" xlink:type="simple">Alston AHG, Jermy AC, Rankin JM (1981) The genus <italic><tp:taxon-name><tp:taxon-name-part taxon-name-part-type="genus">Selaginella</tp:taxon-name-part></tp:taxon-name></italic> in tropical South America. Bulletin of the British Museum (Natural History) Botany 9: 233–330.</mixed-citation></ref><ref id="B43"><mixed-citation xmlns:xlink="http://www.w3.org/1999/xlink" xlink:type="simple">Torres-Lezama A, Vilanova E, Ramírez-Angulo H (2010) Planning and policy issues in small-scale forestry development in southern Aragua State, Venezuela. Small-scale Forestry 9: 281–295. <ext-link xlink:href="10.1007/s11842-010-9116-0" ext-link-type="doi" xlink:type="simple">https://doi.org/10.1007/s11842-010-9116-0</ext-link></mixed-citation></ref><ref id="B31"><mixed-citation xmlns:xlink="http://www.w3.org/1999/xlink" xlink:type="simple">Reed CF (1965–1966) Index Selaginellarum. Memórias da Sociedade Broteriana 18: 1–287.</mixed-citation></ref><ref id="B8"><mixed-citation xmlns:xlink="http://www.w3.org/1999/xlink" xlink:type="simple">Crabbe JA, Jermy AC (1973) Seven new species of <italic><tp:taxon-name><tp:taxon-name-part taxon-name-part-type="genus">Selaginella</tp:taxon-name-part></tp:taxon-name></italic> from tropical South America. American Fern Journal 63(3): 135–144. <ext-link xlink:href="10.2307/1546190" ext-link-type="doi" xlink:type="simple">https://doi.org/10.2307/1546190</ext-link></mixed-citation></ref></ref-list></tp:taxon-treatment>
