# Supplementary material for: Ten new species of Selaginella (Lycopodiopsida, Selaginellaceae) from northern South America, primarily Venezuela, with a new status and combination, and distributional updates
Source: PhytoKeys. 2026 Jun 11;276:51–138. doi: 10.3897/phytokeys.276.191365 (PMC13280548; doi:10.3897/phytokeys.276.191365)
Supplement: XML Treatment for Selaginella cataniapensis [file phytokeys.276.191365-treatment2.xml]

<!DOCTYPE tp:taxon-treatment
  PUBLIC "-//TaxonX//DTD Taxonomic Treatment Publishing DTD v0 20100105//EN" "tax-treatment-NSO.dtd">
<tp:taxon-treatment xmlns:tp="http://www.plazi.org/taxpub"><tp:treatment-meta><kwd-group><label>Taxon classification</label><kwd>
              <named-content content-type="kingdom">Plantae</named-content>
            </kwd><kwd>
              <named-content content-type="order">Selaginellales</named-content>
            </kwd><kwd>
              <named-content content-type="family">Selaginellaceae</named-content>
            </kwd></kwd-group><mixed-citation publication-type="journal"><person-group><name><surname>Valdespino</surname><given-names>Iván A.</given-names></name><name><surname>López</surname><given-names>Christian A.</given-names></name><name><surname>Ceballos</surname><given-names>Jorge I.</given-names></name></person-group><article-title>Ten new species of <italic><tp:taxon-name><tp:taxon-name-part taxon-name-part-type="genus" reg="Selaginella">Selaginella</tp:taxon-name-part></tp:taxon-name></italic> (<tp:taxon-name><tp:taxon-name-part taxon-name-part-type="class" reg="Lycopodiopsida">Lycopodiopsida</tp:taxon-name-part></tp:taxon-name>, <tp:taxon-name><tp:taxon-name-part taxon-name-part-type="family" reg="Selaginellaceae">Selaginellaceae</tp:taxon-name-part></tp:taxon-name>) from northern South America, primarily Venezuela, with a new status and combination, and distributional updates</article-title><source>PhytoKeys</source><day>11</day><month>06</month><year>2026</year><volume>276</volume><fpage>51</fpage><lpage>138</lpage><pub-id pub-id-type="doi">10.3897/phytokeys.276.191365</pub-id></mixed-citation></tp:treatment-meta><tp:nomenclature><tp:taxon-name><object-id xmlns:xlink="http://www.w3.org/1999/xlink" content-type="arpha" xlink:type="simple">9A64B7E9-0FC4-5A07-9AB5-2B0ED6892626</object-id>
                		<tp:taxon-name-part taxon-name-part-type="genus" reg="Selaginella">Selaginella</tp:taxon-name-part> <tp:taxon-name-part taxon-name-part-type="species" reg="cataniapensis">cataniapensis</tp:taxon-name-part>
                	
                		<object-id xmlns:xlink="http://www.w3.org/1999/xlink" content-type="ipni" xlink:type="simple">urn:lsid:ipni.org:names:77381274-1</object-id>
                	</tp:taxon-name><tp:taxon-authority>Valdespino</tp:taxon-authority><tp:taxon-status xmlns:xlink="http://www.w3.org/1999/xlink" xlink:type="simple">sp. nov.</tp:taxon-status><xref ref-type="fig" rid="F5">Figs 5</xref><xref ref-type="fig" rid="F6">, 6</xref><xref ref-type="fig" rid="F7">, 7</xref><xref ref-type="fig" rid="F8">, 8</xref><xref ref-type="fig" rid="F9">, 9</xref><xref ref-type="fig" rid="F10">, 10</xref></tp:nomenclature><tp:treatment-sec sec-type="Diagnosis"><title>Diagnosis.</title><p><italic><tp:taxon-name><tp:taxon-name-part taxon-name-part-type="genus" reg="Selaginella">Selaginella</tp:taxon-name-part> <tp:taxon-name-part taxon-name-part-type="species" reg="cataniapensis">cataniapensis</tp:taxon-name-part></tp:taxon-name></italic> differs from <italic><tp:taxon-name><tp:taxon-name-part taxon-name-part-type="genus" reg="Selaginella">S.</tp:taxon-name-part> <tp:taxon-name-part taxon-name-part-type="species" reg="amazonica">amazonica</tp:taxon-name-part></tp:taxon-name></italic> Spring by its chartaceous (vs. coriaceous) leaves, fully heteromorphic 28–45 (vs. 6–10) cm below the first branches, lateral leaves after the first branches ovate-oblong (vs. deltate), with the bases truncate on the central portion and plane toward margins (vs. prominent), the basiscopic bases geniculate (vs. rounded), acute to attenuate (vs. acute) apices, and the lower surfaces smooth to slightly striate (vs. corrugate). It is further distinct by its axillary leaf bases rounded to truncate and plane (vs. subcordate with the inner bases cordate and the outer bases rounded with the central portion truncate and prominently raised).</p><fig id="F5" position="float" orientation="portrait"><object-id xmlns:xlink="http://www.w3.org/1999/xlink" content-type="doi" xlink:type="simple">10.3897/phytokeys.276.191365.figure5</object-id><object-id xmlns:xlink="http://www.w3.org/1999/xlink" content-type="arpha" xlink:type="simple">BA3723A6-B711-5037-85C2-1852DA6E50BA</object-id><label>Figure 5.</label><caption><p>Holotype of <italic><tp:taxon-name><tp:taxon-name-part taxon-name-part-type="genus" reg="Selaginella">Selaginella</tp:taxon-name-part> <tp:taxon-name-part taxon-name-part-type="species" reg="cataniapensis">cataniapensis</tp:taxon-name-part></tp:taxon-name></italic> Valdespino. Digitized image courtesy of the herbarium of the University of Panama (<named-content xmlns:xlink="http://www.w3.org/1999/xlink" content-type="dwc:institutional_code" xlink:title="Provincial Museum of Alberta" xlink:href="https://scientific-collections.gbif.org/institution/078b3c16-e1eb-41d2-8220-4df9d00bd39e" xlink:type="simple">PMA</named-content>), from a loaned specimen from the herbarium of the University of California, <italic>A. Fernández et al. 6397</italic>, <abbrev xmlns:xlink="http://www.w3.org/1999/xlink" xlink:title="“Lycophytes and Ferns of Venezuela,” led by Alan R. Smith" xlink:type="simple">UC</abbrev>.</p></caption><graphic xmlns:xlink="http://www.w3.org/1999/xlink" xlink:href="phytokeys-276-051_article-191365__-g005.jpg" id="oo_1676587.jpg" position="float" orientation="portrait" xlink:type="simple"><uri content-type="original_file" xlink:type="simple">https://binary.pensoft.net/fig/1676587</uri></graphic></fig><fig id="F6" position="float" orientation="portrait"><object-id xmlns:xlink="http://www.w3.org/1999/xlink" content-type="doi" xlink:type="simple">10.3897/phytokeys.276.191365.figure6</object-id><object-id xmlns:xlink="http://www.w3.org/1999/xlink" content-type="arpha" xlink:type="simple">C20C0F11-EEB2-52DB-8B62-49C234A78F85</object-id><label>Figure 6.</label><caption><p><italic><tp:taxon-name><tp:taxon-name-part taxon-name-part-type="genus" reg="Selaginella">Selaginella</tp:taxon-name-part> <tp:taxon-name-part taxon-name-part-type="species" reg="cataniapensis">cataniapensis</tp:taxon-name-part></tp:taxon-name></italic> Valdespino. <bold>A</bold>. Lateral leaf, upper surface; <bold>B</bold>. Close-up of the distal portion and apex of the lateral leaf, upper surface (same leaf as in <bold>A</bold>); <bold>C</bold>. Close-up of the proximal portion and base of the lateral leaf, upper surface (same leaf as in <bold>A</bold>); <bold>D</bold>. Close-up of the mid-section of the median leaf, upper surface (same leaf as in <bold>A</bold>); <bold>E</bold>. Lateral leaf, lower surface; <bold>F</bold>. Close-up of the distal portion and apex of the lateral leaf, lower surface (same leaf as in <bold>E</bold>); note stomata (a) and submarginal, straight-walled idioblasts (b); <bold>G</bold>. Close-up of the proximal portion and base of lateral leaf, lower surface (same leaf as in <bold>E</bold>); note stomata (a) and submarginal, straight-walled idioblasts (b); <bold>H</bold>. Close-up of mid-section of the lateral leaf, lower surface (same leaf as in <bold>E</bold>); note stomata (a). <bold>A–H</bold> from the holotype, <italic>A. Fernández et al. 6397</italic>, <abbrev xmlns:xlink="http://www.w3.org/1999/xlink" xlink:title="“Lycophytes and Ferns of Venezuela,” led by Alan R. Smith" xlink:type="simple">UC</abbrev>.</p></caption><graphic xmlns:xlink="http://www.w3.org/1999/xlink" xlink:href="phytokeys-276-051_article-191365__-g006.jpg" id="oo_1676588.jpg" position="float" orientation="portrait" xlink:type="simple"><uri content-type="original_file" xlink:type="simple">https://binary.pensoft.net/fig/1676588</uri></graphic></fig><fig id="F7" position="float" orientation="portrait"><object-id xmlns:xlink="http://www.w3.org/1999/xlink" content-type="doi" xlink:type="simple">10.3897/phytokeys.276.191365.figure7</object-id><object-id xmlns:xlink="http://www.w3.org/1999/xlink" content-type="arpha" xlink:type="simple">9645B357-A9C1-5E27-B746-CB25A8E1B709</object-id><label>Figure 7.</label><caption><p><italic><tp:taxon-name><tp:taxon-name-part taxon-name-part-type="genus" reg="Selaginella">Selaginella</tp:taxon-name-part> <tp:taxon-name-part taxon-name-part-type="species" reg="cataniapensis">cataniapensis</tp:taxon-name-part></tp:taxon-name></italic> Valdespino. <bold>A</bold>. Median leaf, upper surface; <bold>B</bold>. Close-up of the distal portion and apex of the median leaf, upper surface (same leaf as in <bold>A</bold>); note stomata (a) along the midrib and elongate, straight-walled, and papillate idioblasts on the leaf lamina (b) and submarginally (c); <bold>C</bold>. Close-up of the proximal portion and base of the median leaf, upper surface (same leaf as in <bold>A</bold>); note stomata along the midrib and idioblasts as in <bold>B</bold>; <bold>D</bold>. Median leaf, lower surface; <bold>E</bold>. Lateral leaf from the main stem below the first branches, lower surface; note stomata along the midrib (a) and elongate, straight-walled, and papillate idioblasts on acroscopic half of the lamina (b), and similar idioblasts submarginally (c); <bold>F</bold>. Close-up of the lateral leaf, distal portion, lower surface (same leaf as in <bold>E</bold>); note stomata and idioblasts on leaf lamina and margins as in <bold>E</bold>. <bold>A–F</bold> from the holotype, <italic>A. Fernández et al. 6397</italic>, <abbrev xmlns:xlink="http://www.w3.org/1999/xlink" xlink:title="“Lycophytes and Ferns of Venezuela,” led by Alan R. Smith" xlink:type="simple">UC</abbrev>.</p></caption><graphic xmlns:xlink="http://www.w3.org/1999/xlink" xlink:href="phytokeys-276-051_article-191365__-g007.jpg" id="oo_1676589.jpg" position="float" orientation="portrait" xlink:type="simple"><uri content-type="original_file" xlink:type="simple">https://binary.pensoft.net/fig/1676589</uri></graphic></fig><fig id="F8" position="float" orientation="portrait"><object-id xmlns:xlink="http://www.w3.org/1999/xlink" content-type="doi" xlink:type="simple">10.3897/phytokeys.276.191365.figure8</object-id><object-id xmlns:xlink="http://www.w3.org/1999/xlink" content-type="arpha" xlink:type="simple">CED6068F-3592-592D-8CDB-0CF65A797063</object-id><label>Figure 8.</label><caption><p><italic><tp:taxon-name><tp:taxon-name-part taxon-name-part-type="genus" reg="Selaginella">Selaginella</tp:taxon-name-part> <tp:taxon-name-part taxon-name-part-type="species" reg="cataniapensis">cataniapensis</tp:taxon-name-part></tp:taxon-name></italic> Valdespino. <bold>A</bold>. Close-up of the median leaf, upper surface; note elongate to quadrangular, straight-walled, and papillate idioblasts (a); <bold>B</bold>. Close-up of the median leaf, upper surface (same leaf as in <bold>A</bold>); note elongate to quadrangular, straight-walled, and papillate idioblasts (a) and the cell margins bordered by pit-like structures (b); <bold>C</bold>. Close-up of the lateral leaf, upper surface; <bold>D</bold>. Close-up of the lateral leaf, upper surface (same leaf as in <bold>C</bold>); note cell margins bordered by pit-like structures (a); <bold>E</bold>. Close-up of the lateral leaf, lower surface; <bold>F</bold>. Close-up of the lateral leaf, lower surface (same leaf as in <bold>E</bold>); note elongate, sinuate-walled, and laevigate cells (a) and the cell margins bordered by pit-like structures (b). <bold>A–F</bold> from the holotype, <italic>A. Fernández et al. 6397</italic>, <abbrev xmlns:xlink="http://www.w3.org/1999/xlink" xlink:title="“Lycophytes and Ferns of Venezuela,” led by Alan R. Smith" xlink:type="simple">UC</abbrev>.</p></caption><graphic xmlns:xlink="http://www.w3.org/1999/xlink" xlink:href="phytokeys-276-051_article-191365__-g008.jpg" id="oo_1676590.jpg" position="float" orientation="portrait" xlink:type="simple"><uri content-type="original_file" xlink:type="simple">https://binary.pensoft.net/fig/1676590</uri></graphic></fig><fig id="F9" position="float" orientation="portrait"><object-id xmlns:xlink="http://www.w3.org/1999/xlink" content-type="doi" xlink:type="simple">10.3897/phytokeys.276.191365.figure9</object-id><object-id xmlns:xlink="http://www.w3.org/1999/xlink" content-type="arpha" xlink:type="simple">38B2F4E7-C5AD-5C6B-878D-66C2092E20DD</object-id><label>Figure 9.</label><caption><p><italic><tp:taxon-name><tp:taxon-name-part taxon-name-part-type="genus" reg="Selaginella">Selaginella</tp:taxon-name-part> <tp:taxon-name-part taxon-name-part-type="species" reg="cataniapensis">cataniapensis</tp:taxon-name-part></tp:taxon-name></italic> Valdespino. <bold>A</bold>. Axillary leaf, lower surface; note submarginal, elongate, straight-walled, and papillate idioblasts (a); <bold>B</bold>. Axillary leaf, upper surface. <bold>A, B</bold> from a paratype, <italic>A. Castillo 2046</italic>, <named-content xmlns:xlink="http://www.w3.org/1999/xlink" content-type="dwc:institutional_code" xlink:title="Missouri Botanical Garden" xlink:href="https://scientific-collections.gbif.org/institution/1be3aa67-8f90-4309-92f4-bd55426a8c09" xlink:type="simple">MO</named-content>.</p></caption><graphic xmlns:xlink="http://www.w3.org/1999/xlink" xlink:href="phytokeys-276-051_article-191365__-g009.jpg" id="oo_1676591.jpg" position="float" orientation="portrait" xlink:type="simple"><uri content-type="original_file" xlink:type="simple">https://binary.pensoft.net/fig/1676591</uri></graphic></fig><fig id="F10" position="float" orientation="portrait"><object-id xmlns:xlink="http://www.w3.org/1999/xlink" content-type="doi" xlink:type="simple">10.3897/phytokeys.276.191365.figure10</object-id><object-id xmlns:xlink="http://www.w3.org/1999/xlink" content-type="arpha" xlink:type="simple">F19CB54D-E12B-5105-9054-BC6F1BA8F6B0</object-id><label>Figure 10.</label><caption><p><italic><tp:taxon-name><tp:taxon-name-part taxon-name-part-type="genus" reg="Selaginella">Selaginella</tp:taxon-name-part> <tp:taxon-name-part taxon-name-part-type="species" reg="cataniapensis">cataniapensis</tp:taxon-name-part></tp:taxon-name></italic> Valdespino. <bold>A</bold>. Megaspore, proximal face; <bold>B</bold>. Close-up of the megaspore, proximal face (same spore as in <bold>A</bold>); <bold>C</bold>. Microspore, proximal face; <bold>D</bold>. Megaspore, distal-equatorial face; <bold>E</bold>. Close-up of the megaspore, distal-equatorial face (same spore as in <bold>D</bold>); <bold>F</bold>. Microspore, distal face. <bold>A–F</bold> from the paratype, <italic>E. Foldats &amp; J. Velazco 9188</italic>, <abbrev xmlns:xlink="http://www.w3.org/1999/xlink" xlink:title="“Lycophytes and Ferns of Venezuela,” led by Alan R. Smith" xlink:type="simple">UC</abbrev>.</p></caption><graphic xmlns:xlink="http://www.w3.org/1999/xlink" xlink:href="phytokeys-276-051_article-191365__-g010.jpg" id="oo_1676592.jpg" position="float" orientation="portrait" xlink:type="simple"><uri content-type="original_file" xlink:type="simple">https://binary.pensoft.net/fig/1676592</uri></graphic></fig></tp:treatment-sec><tp:treatment-sec sec-type="Type"><title>Type.</title><p><bold>Venezuela</bold> • <bold>Amazonas</bold> [<bold>Bolívar</bold>]: Depto. [Mpio.] Atures [Cedeño], Laguna El Sillón y Caño Mariguaca, 78 km NE of Puerto Ayacucho, <named-content xmlns:xlink="http://www.w3.org/1999/xlink" content-type="dwc:verbatimCoordinates" xlink:type="simple">05°49'N, 66°50'W</named-content>, alt. 400 m, Oct. 1989, <italic>A. Fernández, E. Sanoja &amp; M. Yanez 6397</italic> (holotype: <abbrev xmlns:xlink="http://www.w3.org/1999/xlink" xlink:title="“Lycophytes and Ferns of Venezuela,” led by Alan R. Smith" xlink:type="simple">UC</abbrev>! [UC1784512]; isotypes: MA-digital image! [Cat. No. MA-01–00732931], <named-content xmlns:xlink="http://www.w3.org/1999/xlink" content-type="dwc:collectionCode" xlink:title="Herbarium - Universidad Central de Venezuela" xlink:href="https://scientific-collections.gbif.org/collection/5884f1d6-e083-43b3-95c9-c735463b9b23" xlink:type="simple">VEN</named-content> [Herb. No. 410705]).</p></tp:treatment-sec><tp:treatment-sec sec-type="Description"><title>Description.</title><p><bold><italic>Plants</italic></bold> terrestrial. <bold><italic>Stems</italic></bold> erect, stramineous, 69–75 cm in height, 2.0–3.5 mm diam., non-articulate, not flagelliform, stoloniferous, 1–4-branched. <bold><italic>Rhizophores</italic></bold> axillary, dorsal, ventral, and lateral (often all present on a single individual), borne on the lower-most portion of the stems, stout, 0.4–1.0 mm diam. <bold><italic>Leaves</italic></bold> on main stems seemingly monomorphic and strongly appressed along the main stems up to 9–16 cm, thereafter becoming obviously heteromorphic throughout, chartaceous, deltate, 1.7–3.0 × 1.6–2.0 mm; bases truncate and glabrous, without auricles; margins light green, denticulate to serrulate; apices acute to shortly attenuate, 0.2–0.4 mm long, denticulate marginally and tipped by 1–3 teeth; upper surfaces deep green, corrugate to corrugate-striate, the lower surfaces shiny and light green to silvery green, smooth to slightly striate. <bold><italic>Lateral leaves</italic></bold> on main stems from 28–45 cm below and above the first branches, spreading and perpendicular at 90°–120° to the stems, distant, oblong or broadly ovate-oblong, 3.9–5.6 × 2.0–2.5 mm; acroscopic bases rounded and basiscopic bases geniculate, glabrous; margins greenish on the upper surfaces, bordered by quadrangular to round, laevigate cells, on the lower surfaces margins greenish, bordered by elongate, sinuate-walled, and laevigate cells and submarginally bordered by a discontinuous band 1–3 cells wide of elongate, hyaline, straight-walled, and papillate idioblasts, dentate to denticulate throughout on acroscopic and basiscopic margins; apices falcate, acute to attenuate, denticulate at tips with 1–3 teeth; upper surfaces comprising irregularly shaped, somewhat roundish, rectangular to quadrangular, sinuate-walled, and laevigate cells with the cell margins bordered by 7–10 pit-like structures, without stomata, the lower surfaces comprising elongate, sinuate-walled, and laevigate cells, with cell margins similar to those of the upper surfaces but with 9–26 pit-like structures, with stomata on 1–7 rows along the midribs on central 4/6 of the leaf laminae. <bold><italic>Median leaves</italic></bold> alternate to slightly imbricate distally and ascending, those along the proximal portion of the stems deltate, thereafter broadly ovate, ovate-deltate or ovate-elliptic, 3.0–3.7 × 2.0–2.2 mm; bases obliquely truncate, glabrous, without auricles; upper surface margins greenish and submarginally with an unevenly distributed or interrupted row of elongate, straight-walled, and papillate idioblasts with 4–10 papillae in each cell lumen, denticulate to serrulate, the lower surface margins with evenly distributed, submarginal, elongate, straight-walled, and papillate idioblasts, the papillae solitary on each lumen and intermixed with elongate, straight-walled, and papillate cells in 1–4 rows, each lumen with 3–12 papillae; apices acute to short-attenuate, 0.1–0.4 mm long or 1/6–1/8 the length of the laminae, marginally denticulate, tipped by 1–3 teeth; upper surfaces comprising irregularly quadrangular or elongate, sinuate-walled cells with the margins bordered by 6–10 pit-like structures, intermixed with elongate, straight-walled, and papillate idioblasts, the papillae in 1 row, each cell lumen composed of 2–10 papillae, stomata in 1–4 rows along the distal 1/4–2/3 of the leaf laminae along the midribs and few on proximal most portion of the leaf lamina on the outer base, the lower surfaces comprising elongate, sinuate-walled, and laevigate cells, without elongate idioblasts. <bold><italic>Axillary leaves</italic></bold> on the main stems beyond the first branches ovate to ovate-lanceolate, 2.6–4.0 × 1.5–2.2 mm, with the inner and outer leaf halves about the same width; bases rounded to truncate; margins denticulate to serrulate throughout; apices acute, tipped by a small tooth; both surfaces as in the lateral leaves, except the lower surfaces with sparsely distributed, elongate, straight-walled, and papillate idioblasts, the papillae arranged in one row on the cell lumen. <bold><italic>Strobili</italic></bold> terminal on branch tips, quadrangular, 0.5–5.0 cm long. <bold><italic>Sporophylls</italic></bold> monomorphic, with a laminar flap, with a glabrous keel along the midribs, the dorsal sporophylls ovate to ovate-lanceolate, the ventral sporophylls lanceolate, 1.0–1.5 × 0.5–1.2 mm; bases rounded; margins narrowly hyaline, continuously bordered by a band 2–4 cells wide, the cells elongate, straight-walled, and papillate idiblasts, denticulate to serrulate; apices long-attenuate, each 0.3–0.5 mm long, tipped by 1 or 2 tooth-like projections; <bold><italic>dorsal sporophylls</italic></bold> with the upper and lower surfaces as in the vegetative leaves, except for the half that imbricates with the ventral sporophylls that is greenish to silvery hyaline and composed of elongate, straight-walled, and papillate idioblasts; <bold><italic>ventral sporophylls</italic></bold> with both surfaces silvery green to hyaline, comprising elongate, sinuate- to straight-walled, and papillate idioblasts. <bold><italic>Megasporangia</italic></bold> on two ventral rows or along proximal 2/3 of two ventral rows; <bold><italic>megaspores</italic></bold> white, whitish to light cream, the proximal faces rugulate to rugulate-reticulate marginally, reticulae ill-defined, delimited by low ridges, with an equatorial flange, the microstructure smooth, perforate, and foveolate, the distal faces reticulate, reticulae closed and open, delimited by low ridges, each rugose, the microstructure smooth and perforate, 185–226 µm diam. <bold><italic>Microsporangia</italic></bold> along two dorsal rows or also on distal 1/3 of two ventral rows; <bold><italic>microspores</italic></bold> light orange, the proximal faces rugulate with the microstructure echinate, the distal faces rugulate with the microstructure smooth and with sparsely distributed microechinae, 18–24 µm diam.</p></tp:treatment-sec><tp:treatment-sec sec-type="Habitat and distribution"><title>Habitat and distribution.</title><p><italic><tp:taxon-name><tp:taxon-name-part taxon-name-part-type="genus" reg="Selaginella">Selaginella</tp:taxon-name-part> <tp:taxon-name-part taxon-name-part-type="species" reg="cataniapensis">cataniapensis</tp:taxon-name-part></tp:taxon-name></italic> is known from four collections in the Cataniapo river basin in Venezuela (states of Amazonas and Bolívar), where it occurs in lowland tropical wet forest at elevations of 90–600 m. One specimen (<italic>A. Castillo 2046</italic>, <named-content xmlns:xlink="http://www.w3.org/1999/xlink" content-type="dwc:institutional_code" xlink:title="Missouri Botanical Garden" xlink:href="https://scientific-collections.gbif.org/institution/1be3aa67-8f90-4309-92f4-bd55426a8c09" xlink:type="simple">MO</named-content>) is labeled “<italic>Amazonas: Depto. Atures, Puerto Ayacucho, Río Cataniapo, between Saramatosa and Salto Nieve (Iguarimo)</italic>,” which clearly places the collection in Amazonas; however, the coordinates on the label plot it in the state of Apure, suggesting a coordinate or transcription error. Because the locality information is internally consistent and geographically specific, we treat this record as originating from Amazonas and rely on the locality (rather than the mapped label coordinates) for georeferencing.</p></tp:treatment-sec><tp:treatment-sec sec-type="Etymology"><title>Etymology.</title><p>This fern-like species with upright stems is named after the general area where it has been collected so far.</p></tp:treatment-sec><tp:treatment-sec sec-type="Conservation assessment"><title>Conservation assessment.</title><p><italic><tp:taxon-name><tp:taxon-name-part taxon-name-part-type="genus" reg="Selaginella">Selaginella</tp:taxon-name-part> <tp:taxon-name-part taxon-name-part-type="species" reg="cataniapensis">cataniapensis</tp:taxon-name-part></tp:taxon-name></italic> is currently documented from only three collections in Venezuela, from the Cataniapo River Basin. This area has also served as the type locality or name-bearing reference for some flowering plant taxa described from the region, including <italic><tp:taxon-name><tp:taxon-name-part taxon-name-part-type="genus" reg="Coryanthes">Coryanthes</tp:taxon-name-part> <tp:taxon-name-part taxon-name-part-type="species" reg="cataniapoensis">cataniapoensis</tp:taxon-name-part></tp:taxon-name></italic> G.A.Romero &amp; Carnevali [<tp:taxon-name><tp:taxon-name-part taxon-name-part-type="family" reg="Orchidaceae">Orchidaceae</tp:taxon-name-part></tp:taxon-name>] (<xref ref-type="bibr" rid="B33">Romero and Carnevali 1989</xref>), <italic><tp:taxon-name><tp:taxon-name-part taxon-name-part-type="genus" reg="Ouratea">Ouratea</tp:taxon-name-part> <tp:taxon-name-part taxon-name-part-type="species" reg="cataniapoensis">cataniapoensis</tp:taxon-name-part></tp:taxon-name></italic> [<tp:taxon-name><tp:taxon-name-part taxon-name-part-type="family" reg="Ochnaceae">Ochnaceae</tp:taxon-name-part></tp:taxon-name>] Aymard (<xref ref-type="bibr" rid="B2">Aymard 2018</xref>), and <italic><tp:taxon-name><tp:taxon-name-part taxon-name-part-type="genus" reg="Sloanea">Sloanea</tp:taxon-name-part> <tp:taxon-name-part taxon-name-part-type="species" reg="cataniapensis">cataniapensis</tp:taxon-name-part></tp:taxon-name></italic> Steyerm. [<tp:taxon-name><tp:taxon-name-part taxon-name-part-type="family" reg="Elaeocarpaceae">Elaeocarpaceae</tp:taxon-name-part></tp:taxon-name>] (<xref ref-type="bibr" rid="B40">Steyermark 1988</xref> [1989]). Using GeoCAT, these georeferenced records yield an extent of occurrence (<abbrev xmlns:xlink="http://www.w3.org/1999/xlink" xlink:title="extent of occurrence" xlink:type="simple">EOO</abbrev>) of 2,068 km<sup>2</sup> and an area of occupancy (<abbrev xmlns:xlink="http://www.w3.org/1999/xlink" xlink:title="area of occupancy" xlink:type="simple">AOO</abbrev>) of 12 km<sup>2</sup>. Following the <xref ref-type="bibr" rid="B19">IUCN Standards and Petitions Committee (2022)</xref>, we propose a preliminary conservation assessment of Endangered (<abbrev xmlns:xlink="http://www.w3.org/1999/xlink" xlink:title="Endangered" xlink:type="simple">EN</abbrev> B1ab(iii)+B2ab(iii)) and infer a continuing decline in habitat quality in parts of the Cataniapo basin associated with land-use pressures (e.g., shifting cultivation and riparian/roadside land conversion) (<xref ref-type="bibr" rid="B7">Blanco 2005</xref>).</p></tp:treatment-sec><tp:treatment-sec sec-type="Additional specimen examined (paratypes)"><title>Additional specimen examined (paratypes).</title><p><bold>Venezuela</bold> • <bold>Amazonas</bold>: Depto. Atures, 125 km de la boca (delta) del Guayapo en Sipapo, <named-content xmlns:xlink="http://www.w3.org/1999/xlink" content-type="dwc:verbatimCoordinates" xlink:type="simple">04°22'N, 67°06'W</named-content>, alt. 130 m, May 1989, <italic>E. Foldats &amp; J. Velazco 9188</italic> (<abbrev xmlns:xlink="http://www.w3.org/1999/xlink" xlink:title="“Lycophytes and Ferns of Venezuela,” led by Alan R. Smith" xlink:type="simple">UC</abbrev>), • Puerto Ayacucho, Río Cataniapo, between Saramatosa and Salto Nieve (Iguarimo), <named-content xmlns:xlink="http://www.w3.org/1999/xlink" content-type="dwc:verbatimCoordinates" xlink:type="simple">06°25'N, 67°25'W</named-content>, alt. 90–100 m, 10 Aug. 1986, <italic>A. Castillo 2046</italic> (<named-content xmlns:xlink="http://www.w3.org/1999/xlink" content-type="dwc:institutional_code" xlink:title="Missouri Botanical Garden" xlink:href="https://scientific-collections.gbif.org/institution/1be3aa67-8f90-4309-92f4-bd55426a8c09" xlink:type="simple">MO</named-content>, <named-content xmlns:xlink="http://www.w3.org/1999/xlink" content-type="dwc:collectionCode" xlink:title="Herbarium - Universidad Central de Venezuela" xlink:href="https://scientific-collections.gbif.org/collection/5884f1d6-e083-43b3-95c9-c735463b9b23" xlink:type="simple">VEN</named-content>); • Serranía Batata, 2 km NE of Salto Colorado, Caño Colorado, 55 km NE of Puerto Ayacucho, <named-content xmlns:xlink="http://www.w3.org/1999/xlink" content-type="dwc:verbatimCoordinates" xlink:type="simple">05°33'N, 67°08'W</named-content>, alt. 550 m, Sep. 1989, <italic>A. Fernández, E. Sanoja &amp; M. Yanez 6359</italic> (MA [digital image], <abbrev xmlns:xlink="http://www.w3.org/1999/xlink" xlink:title="“Lycophytes and Ferns of Venezuela,” led by Alan R. Smith" xlink:type="simple">UC</abbrev>, <named-content xmlns:xlink="http://www.w3.org/1999/xlink" content-type="dwc:collectionCode" xlink:title="Herbarium - Universidad Central de Venezuela" xlink:href="https://scientific-collections.gbif.org/collection/5884f1d6-e083-43b3-95c9-c735463b9b23" xlink:type="simple">VEN</named-content>).</p></tp:treatment-sec><tp:treatment-sec sec-type="Discussion"><title>Discussion.</title><p><italic><tp:taxon-name><tp:taxon-name-part taxon-name-part-type="genus" reg="Selaginella">Selaginella</tp:taxon-name-part> <tp:taxon-name-part taxon-name-part-type="species" reg="cataniapensis">cataniapensis</tp:taxon-name-part></tp:taxon-name></italic> is a Venezuelan Guayanan floristic element found at low elevations. It features a fern-like, erect growth form, with quadrangular stems measuring 1.8–2.5 mm in diam. The plant has stout rhizophores that can be ventral, dorsal, axillary, and lateral, confined to the lowermost, creeping stems, each with a diameter of 0.4–1.0 mm. The species can be further identified by glabrous leaves, with lateral leaves oblong or broadly ovate-oblong, positioned perpendicular or nearly so to the stems. The median leaves on branches are ovate to ovate-elliptic, while the axillary leaves range from ovate to ovate-lanceolate with rounded to truncate, glabrous bases. Furthermore, on the main stems, before the first branches, the leaves tend to be reflexed, though this may be a drying artifact.</p><p>Specimens of <italic><tp:taxon-name><tp:taxon-name-part taxon-name-part-type="genus" reg="Selaginella">Selaginella</tp:taxon-name-part> <tp:taxon-name-part taxon-name-part-type="species" reg="cataniapensis">cataniapensis</tp:taxon-name-part></tp:taxon-name></italic> were originally identified as <italic><tp:taxon-name><tp:taxon-name-part taxon-name-part-type="genus" reg="Selaginella">S.</tp:taxon-name-part> <tp:taxon-name-part taxon-name-part-type="species" reg="amazonica">amazonica</tp:taxon-name-part></tp:taxon-name></italic>, from which it differs in the characteristics discussed in the diagnosis. <italic><tp:taxon-name><tp:taxon-name-part taxon-name-part-type="genus" reg="Selaginella">S.</tp:taxon-name-part> <tp:taxon-name-part taxon-name-part-type="species" reg="cataniapensis">cataniapensis</tp:taxon-name-part></tp:taxon-name></italic> is additionally distinguished from <italic><tp:taxon-name><tp:taxon-name-part taxon-name-part-type="genus" reg="Selaginella">S.</tp:taxon-name-part> <tp:taxon-name-part taxon-name-part-type="species" reg="amazonica">amazonica</tp:taxon-name-part></tp:taxon-name></italic> by its lateral leaves, which spread throughout the main stem and are perpendicular at a right to obtuse angle of 90°–120° (vs. ascending at a 45° angle). It also has distant (vs. imbricate) lateral leaves with the basiscopic bases geniculate (vs. rounded), margins sparsely denticulate to serrulate (vs. dentate), falcate, acute to attenuate apices (vs. obtuse), and median leaves with acute to short-attenuate (vs. long-attenuate to short-aristate) apices, each 0.1–0.4 mm in length or 1/10 (vs. 1/4) of the leaf lamina length. Additionally, <italic><tp:taxon-name><tp:taxon-name-part taxon-name-part-type="genus" reg="Selaginella">S.</tp:taxon-name-part> <tp:taxon-name-part taxon-name-part-type="species" reg="cataniapensis">cataniapensis</tp:taxon-name-part></tp:taxon-name></italic> has its lateral leaf lower surfaces composed of submarginal, elongate, straight-walled, and papillate idioblasts (vs. idioblasts throughout the leaf surface, except submarginally).</p><p><italic><tp:taxon-name><tp:taxon-name-part taxon-name-part-type="genus" reg="Selaginella">Selaginella</tp:taxon-name-part> <tp:taxon-name-part taxon-name-part-type="species" reg="cataniapensis">cataniapensis</tp:taxon-name-part></tp:taxon-name></italic> appears morphologically similar to <italic><tp:taxon-name><tp:taxon-name-part taxon-name-part-type="genus" reg="Selaginella">S.</tp:taxon-name-part> <tp:taxon-name-part taxon-name-part-type="species" reg="palmiformis">palmiformis</tp:taxon-name-part></tp:taxon-name></italic> Alston ex Crabbe &amp; Jermy, both of which have submarginal, elongate, straight-walled, and papillate idioblasts along the acroscopic and basiscopic margins of lateral and median leaves. <italic><tp:taxon-name><tp:taxon-name-part taxon-name-part-type="genus" reg="Selaginella">Selaginella</tp:taxon-name-part> <tp:taxon-name-part taxon-name-part-type="species" reg="cataniapensis">cataniapensis</tp:taxon-name-part></tp:taxon-name></italic> differs from <italic><tp:taxon-name><tp:taxon-name-part taxon-name-part-type="genus" reg="Selaginella">S.</tp:taxon-name-part> <tp:taxon-name-part taxon-name-part-type="species" reg="palmiformis">palmiformis</tp:taxon-name-part></tp:taxon-name></italic> by its median leaves after the first branches, broadly ovate, ovate-deltate or ovate-elliptic (vs. ovate) with the bases rounded to truncate, plane in outline, and glabrous (vs. with the inner base truncate and the outer base oblique with a small, short-ciliate knob or reduced auricle), and with apices acute to short-attenuate and 1/8 (vs. long-attenuate, at least 1/4) the length of the lamina. Additionally, <italic><tp:taxon-name><tp:taxon-name-part taxon-name-part-type="genus" reg="Selaginella">S.</tp:taxon-name-part> <tp:taxon-name-part taxon-name-part-type="species" reg="cataniapensis">cataniapensis</tp:taxon-name-part></tp:taxon-name></italic> differs from <italic><tp:taxon-name><tp:taxon-name-part taxon-name-part-type="genus" reg="Selaginella">S.</tp:taxon-name-part> <tp:taxon-name-part taxon-name-part-type="species" reg="palmiformis">palmiformis</tp:taxon-name-part></tp:taxon-name></italic> by its oblong or broadly ovate-oblong (vs. ovate-oblong) lateral leaves with apices falcate, acute to attenuate, each 1/16 the length of the lamina (vs. broadly acute). It is further distinguished from <italic><tp:taxon-name><tp:taxon-name-part taxon-name-part-type="genus" reg="Selaginella">S.</tp:taxon-name-part> <tp:taxon-name-part taxon-name-part-type="species" reg="palmiformis">palmiformis</tp:taxon-name-part></tp:taxon-name></italic> by its megaspores distal faces reticulate with close reticulae, with each reticulum ridge and lumen microrugose, perforate, and foveolate (vs. reticulate with close reticulae, with each reticulum ridge and lumen microechinate and perforate), and microspores distal faces rugulate with microstructure smooth and sparsely microechinate (vs. rugulate and densely microechinate).</p></tp:treatment-sec><ref-list><ref id="B33"><mixed-citation xmlns:xlink="http://www.w3.org/1999/xlink" xlink:type="simple">Romero GA, Carnevali G (1989) Novelties in the orchid flora of southern Venezuela. Annals of the Missouri Botanical Garden 76(2): 454–461. <ext-link xlink:href="10.2307/2399494" ext-link-type="doi" xlink:type="simple">https://doi.org/10.2307/2399494</ext-link></mixed-citation></ref><ref id="B2"><mixed-citation xmlns:xlink="http://www.w3.org/1999/xlink" xlink:type="simple">Aymard GA (2018) <italic><tp:taxon-name><tp:taxon-name-part taxon-name-part-type="genus">Ouratea</tp:taxon-name-part> <tp:taxon-name-part taxon-name-part-type="species">cataniapoensis</tp:taxon-name-part></tp:taxon-name></italic>, a new name for <italic><tp:taxon-name><tp:taxon-name-part taxon-name-part-type="genus">O.</tp:taxon-name-part> <tp:taxon-name-part taxon-name-part-type="species">megaphylla</tp:taxon-name-part></tp:taxon-name></italic> (<tp:taxon-name><tp:taxon-name-part taxon-name-part-type="family">Ochnaceae</tp:taxon-name-part></tp:taxon-name>). Harvard Papers Botany 23: 133–137. <ext-link xlink:href="10.3100/hpib.v23iss2.2018.n1" ext-link-type="doi" xlink:type="simple">https://doi.org/10.3100/hpib.v23iss2.2018.n1</ext-link></mixed-citation></ref><ref id="B40"><mixed-citation xmlns:xlink="http://www.w3.org/1999/xlink" xlink:type="simple">Steyermark JA (1988) [1989] Flora of the Venezuelan Guayana — VI. Annals of the Missouri Botanical Garden 75(4): 1565–1586. <ext-link xlink:href="10.2307/2399301" ext-link-type="doi" xlink:type="simple">https://doi.org/10.2307/2399301</ext-link></mixed-citation></ref><ref id="B19"><mixed-citation xmlns:xlink="http://www.w3.org/1999/xlink" xlink:type="simple">IUCN Standards and Petitions Committee (2022) Guidelines for using the IUCN Red List Categories and Criteria. Version 15. Prepared by the Standards and Petitions Committee. <ext-link xlink:href="https://www.iucnredlist.org/documents/RedListGuidelines.pdf" ext-link-type="uri" xlink:type="simple">https://www.iucnredlist.org/documents/RedListGuidelines.pdf</ext-link> [accessed 11.03.2024]</mixed-citation></ref><ref id="B7"><mixed-citation xmlns:xlink="http://www.w3.org/1999/xlink" xlink:type="simple">Blanco HV (2005) The tension between developmental land uses and the conservation area designation: A case study of the creoles in Cataniapo river basin, Venezuela. Master’s Thesis, Ohio University.</mixed-citation></ref></ref-list></tp:taxon-treatment>
