# Supplementary material for: Ten new species of Selaginella (Lycopodiopsida, Selaginellaceae) from northern South America, primarily Venezuela, with a new status and combination, and distributional updates
Source: PhytoKeys. 2026 Jun 11;276:51–138. doi: 10.3897/phytokeys.276.191365 (PMC13280548; doi:10.3897/phytokeys.276.191365)
Supplement: XML Treatment for Selaginella cultellifolia [file phytokeys.276.191365-treatment3.xml]

<!DOCTYPE tp:taxon-treatment
  PUBLIC "-//TaxonX//DTD Taxonomic Treatment Publishing DTD v0 20100105//EN" "tax-treatment-NSO.dtd">
<tp:taxon-treatment xmlns:tp="http://www.plazi.org/taxpub"><tp:treatment-meta><kwd-group><label>Taxon classification</label><kwd>
              <named-content content-type="kingdom">Plantae</named-content>
            </kwd><kwd>
              <named-content content-type="order">Selaginellales</named-content>
            </kwd><kwd>
              <named-content content-type="family">Selaginellaceae</named-content>
            </kwd></kwd-group><mixed-citation publication-type="journal"><person-group><name><surname>Valdespino</surname><given-names>Iván A.</given-names></name><name><surname>López</surname><given-names>Christian A.</given-names></name><name><surname>Ceballos</surname><given-names>Jorge I.</given-names></name></person-group><article-title>Ten new species of <italic><tp:taxon-name><tp:taxon-name-part taxon-name-part-type="genus" reg="Selaginella">Selaginella</tp:taxon-name-part></tp:taxon-name></italic> (<tp:taxon-name><tp:taxon-name-part taxon-name-part-type="class" reg="Lycopodiopsida">Lycopodiopsida</tp:taxon-name-part></tp:taxon-name>, <tp:taxon-name><tp:taxon-name-part taxon-name-part-type="family" reg="Selaginellaceae">Selaginellaceae</tp:taxon-name-part></tp:taxon-name>) from northern South America, primarily Venezuela, with a new status and combination, and distributional updates</article-title><source>PhytoKeys</source><day>11</day><month>06</month><year>2026</year><volume>276</volume><fpage>51</fpage><lpage>138</lpage><pub-id pub-id-type="doi">10.3897/phytokeys.276.191365</pub-id></mixed-citation></tp:treatment-meta><tp:nomenclature><tp:taxon-name><object-id xmlns:xlink="http://www.w3.org/1999/xlink" content-type="arpha" xlink:type="simple">2F5973DF-9049-5FE6-BBD0-535DCBAFAA57</object-id>
                		<tp:taxon-name-part taxon-name-part-type="genus" reg="Selaginella">Selaginella</tp:taxon-name-part> <tp:taxon-name-part taxon-name-part-type="species" reg="cultellifolia">cultellifolia</tp:taxon-name-part>
                	
                		<object-id xmlns:xlink="http://www.w3.org/1999/xlink" content-type="ipni" xlink:type="simple">urn:lsid:ipni.org:names:77381370-1</object-id>
                	</tp:taxon-name><tp:taxon-authority>Valdespino &amp; C.López</tp:taxon-authority><tp:taxon-status xmlns:xlink="http://www.w3.org/1999/xlink" xlink:type="simple">sp. nov.</tp:taxon-status><xref ref-type="fig" rid="F11">Figs 11</xref><xref ref-type="fig" rid="F12">, 12</xref><xref ref-type="fig" rid="F13">, 13</xref><xref ref-type="fig" rid="F14">, 14</xref></tp:nomenclature><tp:treatment-sec sec-type="Diagnosis"><title>Diagnosis.</title><p><italic><tp:taxon-name><tp:taxon-name-part taxon-name-part-type="genus" reg="Selaginella">Selaginella</tp:taxon-name-part> <tp:taxon-name-part taxon-name-part-type="species" reg="cultellifolia">cultellifolia</tp:taxon-name-part></tp:taxon-name></italic> differs from <italic><tp:taxon-name><tp:taxon-name-part taxon-name-part-type="genus" reg="Selaginella">S.</tp:taxon-name-part> <tp:taxon-name-part taxon-name-part-type="species" reg="imbricans">imbricans</tp:taxon-name-part></tp:taxon-name></italic> A.R.Sm. by its lateral leaves narrowly oblong-ovate (vs. oblong), the acroscopic margins long-ciliate along proximal 1/2, denticulate on distal 1/2 (vs. denticulate throughout), the basiscopic margins long-ciliate along proximal-most 1/8–1/4, entire to sparsely dentate along central 1/4–1/2, and denticulate on distal 1/2 (vs. entire), gradually tapering into a falcate and short-acuminate (vs. abruptly tapering into falcate and broadly acute) apices, and the median leaves broadly elliptic (vs. lance-elliptic or narrowly ovate-elliptic).</p><fig id="F11" position="float" orientation="portrait"><object-id xmlns:xlink="http://www.w3.org/1999/xlink" content-type="doi" xlink:type="simple">10.3897/phytokeys.276.191365.figure11</object-id><object-id xmlns:xlink="http://www.w3.org/1999/xlink" content-type="arpha" xlink:type="simple">91824A49-A6DC-5AC8-AABC-8B85FE586309</object-id><label>Figure 11.</label><caption><p>Holotype of <italic><tp:taxon-name><tp:taxon-name-part taxon-name-part-type="genus" reg="Selaginella">Selaginella</tp:taxon-name-part> <tp:taxon-name-part taxon-name-part-type="species" reg="cultellifolia">cultellifolia</tp:taxon-name-part></tp:taxon-name></italic> Valdespino &amp; C.López. Digitized image courtesy of the herbarium of the University of Panama (<named-content xmlns:xlink="http://www.w3.org/1999/xlink" content-type="dwc:institutional_code" xlink:title="Provincial Museum of Alberta" xlink:href="https://scientific-collections.gbif.org/institution/078b3c16-e1eb-41d2-8220-4df9d00bd39e" xlink:type="simple">PMA</named-content>), from a loaned specimen from the herbarium of the New York Botanical Garden, <italic>J. Betancur et al. 10209</italic>, <named-content xmlns:xlink="http://www.w3.org/1999/xlink" content-type="dwc:institutional_code" xlink:title="The New York Botanical Garden" xlink:href="https://scientific-collections.gbif.org/institution/ab83e5ab-f4f7-4c9b-a1d5-eb779dfb9377" xlink:type="simple">NY</named-content>.</p></caption><graphic xmlns:xlink="http://www.w3.org/1999/xlink" xlink:href="phytokeys-276-051_article-191365__-g011.jpg" id="oo_1676593.jpg" position="float" orientation="portrait" xlink:type="simple"><uri content-type="original_file" xlink:type="simple">https://binary.pensoft.net/fig/1676593</uri></graphic></fig><fig id="F12" position="float" orientation="portrait"><object-id xmlns:xlink="http://www.w3.org/1999/xlink" content-type="doi" xlink:type="simple">10.3897/phytokeys.276.191365.figure12</object-id><object-id xmlns:xlink="http://www.w3.org/1999/xlink" content-type="arpha" xlink:type="simple">F619F16D-9220-5A84-A177-B1EAB0358A47</object-id><label>Figure 12.</label><caption><p><italic><tp:taxon-name><tp:taxon-name-part taxon-name-part-type="genus" reg="Selaginella">Selaginella</tp:taxon-name-part> <tp:taxon-name-part taxon-name-part-type="species" reg="cultellifolia">cultellifolia</tp:taxon-name-part></tp:taxon-name></italic> Valdespino &amp; C.López. <bold>A</bold>. Section of the stem, upper surface; note lateral (a) and median (b) leaves; <bold>B</bold>. Median leaf, upper surface; <bold>C</bold>. Close-up of the distal portion and apex of the median leaf, upper surface (same leaf as in <bold>B</bold>); note stomata along the midrib (a), quadrangular to rounded, papillate cells on the leaf lamina (b) and marginal, elongate, straight-walled, and papillate idioblasts (c); <bold>D</bold>. Close-up of the proximal portion and the inner base of the median leaf, upper surface (same leaf as in <bold>B</bold>); note cells as in <bold>C</bold>; <bold>E</bold>. Close-up of the mid-section of the median leaf, upper surface (same leaf as in <bold>B</bold>); note stomata along the midrib (a) and quadrangular to rounded, papillate cells (b); <bold>F</bold>. Close-up of the proximal, outer base section of the median leaf, upper surface (same leaf as in <bold>B</bold>); note submarginal to marginal stomata (a) and quadrangular to rounded and papillate cells (b); <bold>G</bold>. Median leaf, lower surface; note submarginal stomata (a), elongate, straight-walled, and papillate idioblast along margins (b), and the ligule (c); <bold>H</bold>. Section of the stem, lower surface; note lateral (a) and median (b) leaves. <bold>A–H</bold> from the holotype, <italic>J. Betancur et al. 10209</italic>, <named-content xmlns:xlink="http://www.w3.org/1999/xlink" content-type="dwc:institutional_code" xlink:title="The New York Botanical Garden" xlink:href="https://scientific-collections.gbif.org/institution/ab83e5ab-f4f7-4c9b-a1d5-eb779dfb9377" xlink:type="simple">NY</named-content>.</p></caption><graphic xmlns:xlink="http://www.w3.org/1999/xlink" xlink:href="phytokeys-276-051_article-191365__-g012.jpg" id="oo_1676594.jpg" position="float" orientation="portrait" xlink:type="simple"><uri content-type="original_file" xlink:type="simple">https://binary.pensoft.net/fig/1676594</uri></graphic></fig><fig id="F13" position="float" orientation="portrait"><object-id xmlns:xlink="http://www.w3.org/1999/xlink" content-type="doi" xlink:type="simple">10.3897/phytokeys.276.191365.figure13</object-id><object-id xmlns:xlink="http://www.w3.org/1999/xlink" content-type="arpha" xlink:type="simple">7DBF73D4-CD44-57AB-8E4D-24F5B41AAA79</object-id><label>Figure 13.</label><caption><p><italic><tp:taxon-name><tp:taxon-name-part taxon-name-part-type="genus" reg="Selaginella">Selaginella</tp:taxon-name-part> <tp:taxon-name-part taxon-name-part-type="species" reg="cultellifolia">cultellifolia</tp:taxon-name-part></tp:taxon-name></italic> Valdespino &amp; C.López. <bold>A</bold>. Section of the stem, lower surface; note lateral (a), median (b), and axillary (c) leaves; <bold>B</bold>. Lateral leaf, lower surface; note stomata along the midrib (a), elongate, straight-walled, and papillate idioblasts on the leaf lamina (b) and margins (c), and long-ciliate acroscopic margin (d); <bold>C</bold>. Close-up of the distal portion and apex of the lateral leaf, lower surface (same leaf as in <bold>B</bold>); note stomata along midrib (a), elongate, straight-walled, and papillate idioblasts on leaf lamina (b), and along the acroscopic margin (c); <bold>D</bold>. Close-up of the proximal portion and base of the lateral leaf, lower surface (same leaf as in <bold>B</bold>); note stomata, idioblasts on cell lamina and on the acroscopic margins, and marginal cilia as in <bold>B</bold>; <bold>E</bold>. Close-up of the mid-section of the lateral leaf, lower surface (same leaf as in <bold>B</bold>); note stomata along the midrib (a) and elongate, straight-walled, and papillate idioblasts on the leaf lamina (b); <bold>F</bold>. Lateral leaf, upper surface; <bold>G</bold>. Close-up of distal portion and apex of the lateral leaf, upper surface (same leaf as in <bold>F</bold>); <bold>H</bold>. Close-up of the proximal portion and base of the lateral leaf, upper surface (same leaf as in <bold>F</bold>); note quadrangular, papillate cells on the leaf lamina (a) and the ligule (b) at base. <bold>A–H</bold> from the holotype, <italic>J. Betancur et al. 10209</italic>, <named-content xmlns:xlink="http://www.w3.org/1999/xlink" content-type="dwc:institutional_code" xlink:title="The New York Botanical Garden" xlink:href="https://scientific-collections.gbif.org/institution/ab83e5ab-f4f7-4c9b-a1d5-eb779dfb9377" xlink:type="simple">NY</named-content>.</p></caption><graphic xmlns:xlink="http://www.w3.org/1999/xlink" xlink:href="phytokeys-276-051_article-191365__-g013.jpg" id="oo_1676595.jpg" position="float" orientation="portrait" xlink:type="simple"><uri content-type="original_file" xlink:type="simple">https://binary.pensoft.net/fig/1676595</uri></graphic></fig><fig id="F14" position="float" orientation="portrait"><object-id xmlns:xlink="http://www.w3.org/1999/xlink" content-type="doi" xlink:type="simple">10.3897/phytokeys.276.191365.figure14</object-id><object-id xmlns:xlink="http://www.w3.org/1999/xlink" content-type="arpha" xlink:type="simple">0563C388-2E37-5143-A94F-290C2194D075</object-id><label>Figure 14.</label><caption><p><italic><tp:taxon-name><tp:taxon-name-part taxon-name-part-type="genus" reg="Selaginella">Selaginella</tp:taxon-name-part> <tp:taxon-name-part taxon-name-part-type="species" reg="cultellifolia">cultellifolia</tp:taxon-name-part></tp:taxon-name></italic> Valdespino &amp; C.López. <bold>A</bold>. Megaspore, proximal face; <bold>B</bold>. Close-up of the megaspore, proximal face (same spore as in <bold>A</bold>); <bold>C</bold>. Close-up of the megaspore, proximal face (same face as <bold>B</bold>); <bold>D</bold>. Tetrad of microspores, equatorial and distal faces; <bold>E</bold>. Megaspore, distal face; <bold>F</bold>. Close-up of the megaspore, distal face (same spore as in <bold>E</bold>); <bold>G</bold>. Close-up of the megaspore, distal face (same face as <bold>F</bold>); <bold>H</bold>. Microspore, distal face. <bold>A–H</bold> from the holotype, <italic>J. Betancur et al. 10209</italic>, <named-content xmlns:xlink="http://www.w3.org/1999/xlink" content-type="dwc:institutional_code" xlink:title="The New York Botanical Garden" xlink:href="https://scientific-collections.gbif.org/institution/ab83e5ab-f4f7-4c9b-a1d5-eb779dfb9377" xlink:type="simple">NY</named-content>.</p></caption><graphic xmlns:xlink="http://www.w3.org/1999/xlink" xlink:href="phytokeys-276-051_article-191365__-g014.jpg" id="oo_1676596.jpg" position="float" orientation="portrait" xlink:type="simple"><uri content-type="original_file" xlink:type="simple">https://binary.pensoft.net/fig/1676596</uri></graphic></fig></tp:treatment-sec><tp:treatment-sec sec-type="Type"><title>Type.</title><p><bold>Colombia</bold> • <bold>Boyacá</bold>: Mpio. Garagoa, vereda Cínaga Valvanera, finca El Secreto, Reserva Privada El Secreto, road Miraflores, camino a Cerro Mico, <named-content xmlns:xlink="http://www.w3.org/1999/xlink" content-type="dwc:verbatimCoordinates" xlink:type="simple">05°07'39"N, 73°16'54"W</named-content>–73°17'28"W, alt. 2100–2500 m, 18 Apr. 2003, <italic>J. Betancur, C. Devenish &amp; O. Laverde 10209</italic> (holotype: <named-content xmlns:xlink="http://www.w3.org/1999/xlink" content-type="dwc:institutional_code" xlink:title="The New York Botanical Garden" xlink:href="https://scientific-collections.gbif.org/institution/ab83e5ab-f4f7-4c9b-a1d5-eb779dfb9377" xlink:type="simple">NY</named-content>!; isotypes: <named-content xmlns:xlink="http://www.w3.org/1999/xlink" content-type="dwc:collectionCode" xlink:title="Arthropoda - Collembola collection" xlink:href="https://scientific-collections.gbif.org/collection/4f312902-a864-481c-a637-9033d8cb6104" xlink:type="simple">COL</named-content>-digital image!, <named-content xmlns:xlink="http://www.w3.org/1999/xlink" content-type="dwc:institutional_code" xlink:title="Provincial Museum of Alberta" xlink:href="https://scientific-collections.gbif.org/institution/078b3c16-e1eb-41d2-8220-4df9d00bd39e" xlink:type="simple">PMA</named-content>!).</p></tp:treatment-sec><tp:treatment-sec sec-type="Description"><title>Description.</title><p><bold><italic>Plants</italic></bold> terrestrial. <bold><italic>Stems</italic></bold> creeping, stramineous, to 12 cm long, 0.5–0.8 mm diam., non-articulate, not flagelliform or stoloniferous, 2-branched. <bold><italic>Rhizophores</italic></bold> axillary, borne throughout proximal 1/2 of the stems, filiform, (0.1) 0.2–0.4 mm diam. <bold><italic>Leaves</italic></bold> heteromorphic throughout, chartaceous, both surfaces glabrous, the upper surfaces green, the lower surfaces silvery green. <bold><italic>Lateral leaves</italic></bold> imbricate to distant, spreading, narrowly oblong-ovate, 2.5–4.3 × 0.8–1.6 mm; bases asymmetric, the acroscopic bases rounded and strongly overlapping the stems, the basiscopic bases oblique to rounded and free from the stems; acroscopic margins on both surfaces hyaline, continuously bordered by a band 2–5 cells wide of idioblasts, the idioblasts elongate, straight-walled, and papillate, the papillae in 1 or 2 rows over each cell lumen, long-ciliate along proximal 1/2 and denticulate on distal 1/2, the basiscopic margins on the upper surface greenish to slightly hyaline, bordered by an irregularly distributed band 1–4 cells wide, the cells quadrangular, straight-walled, and papillate, each cell lumen covered by 5–20 papillae, on the lower surfaces greenish, bordered by elongate, straight-walled, laevigate cells, long-ciliate along proximal most 1/8–1/4, with each cilium 0.1 to 0.2 mm long, entire to sparsely dentate along central 1/4–1/2, and denticulate on distal 1/2; apices gradually tapering, falcate, and short-acuminate, the acumen 0.1 mm long, each tipped by 1–3 teeth; upper surfaces comprising quadrangular to rounded, sinuate-walled, and laevigate cells intermixed with similarly shaped, papillate cells, sparsely distributed along the distal 1/2 of the acroscopic half of the leaf lamina and along the distal 3/4 of the basiscopic half of the leaf lamina, each cell lumen covered by 10–25 papillae, the lower surfaces comprising elongate, sinuate-walled, and laevigate cells, and elongate, straight-walled, and papillate idioblasts distributed on both sides of the midribs, the papillae mostly in 2 rows over each cell lumen, with stomata in 4 rows along distal 7/8 of the midribs, where the cells are laevigate, or the stomata only in 1 or 2 rows distally. <bold><italic>Median leaves</italic></bold> imbricate, ascending, ovate to ovate-elliptic, 1.5–2.0 × 0.6–1.0 mm; bases rounded to oblique, the outer bases tufted with 3–6 long cilia, each 0.1–0.3 mm long; the inner margins and the distal 3/4 of the outer margins hyaline, bordered by a band 3–5 cells wide of idioblasts, the idioblasts elongate, straight-walled, and papillate parallel to margins, papillae in 1 or 2 rows over each cell lumen, the inner margins long-ciliate throughout and the outer margins entire along proximal 1/4 and long-ciliate along distal 3/4, with the cilia sparse, each 0.1–0.3 mm long, the proximal 1/4 of the outer margins greenish with the cells elongate, sinuate-walled, and laevigate; apices gradually tapering into a long arista, each arista 0.5–1.2 mm long, with margins denticulate and tipped by 2–4 teeth or short cilia; both surfaces without idioblasts, the upper surfaces comprising quadrangular to rounded, sinuate-walled cells, most of these covered by 6–16 papillae, with stomata in 4 rows along distal 2/3 of the midribs and few on proximal 1/4 of the outer margins, the lower surfaces comprising elongate, sinuate-walled cells, without stomata. <bold><italic>Axillary leaves</italic></bold> lanceolate or ovate-lanceolate, 2.4–3.6 × 1.0–1.8 mm, with the inner and the outer leaf halves about the same width; bases rounded; margins long-ciliate along proximal 1/2–2/3, otherwise dentate to denticulate distally; apices acute, tipped by 1–3 tooth-like projections; both surfaces as in the lateral leaves. <bold><italic>Strobili</italic></bold> terminal and semi-sessile, and lateral on branches, compact, mostly quadrangular, 0.4–30 mm long. <bold><italic>Sporophylls</italic></bold> monomorphic, without a laminar flap, with a glabrous keel along the midribs, lanceolate to lance-ovate, 1.3–1.9 × 0.5–0.8 mm; bases rounded; margins hyaline bordered by elongate, straight-walled, and papillate cells, this more obviously so on dorsal sporophylls, sparsely dentate to denticulate; apices long-attenuate, each 0.3–0.6 mm long, with the upper surface with tooth-like hairs and the lower surfaces glabrous, and tipped by 1–3 teeth; <bold><italic>dorsal sporophylls</italic></bold> with the upper surfaces green and cells as in the median leaves, except for the half that imbricates with ventral sporophylls, which is greenish to silvery hyaline and comprising elongate cells, the lower surfaces silvery green and comprising elongate, sinuate-walled cells; <bold><italic>ventral sporophylls</italic></bold> with both surfaces hyaline, comprising elongate, sinuate-walled cells. <bold><italic>Megasporangia</italic></bold> in two ventral rows; <bold><italic>megaspores</italic></bold> white, the proximal faces rugulate, with a slightly developed equatorial flange, the microstructure gemmate and perforate to foveolate, the distal faces reticulate with closed and open reticulae, the microstructure gemmate, perforate to foveolate, and echinate, 260–350 µm diam. <bold><italic>Microsporangia</italic></bold> few in two proximal dorsal rows, with the rest of the sporophylls without sporangia or proximally intermixed with one row of microsporangia and the other row occupied by megasporangia, otherwise distally without sporangia; <bold><italic>microspores</italic></bold> light-orange or tan-colored, with the proximal faces rugulate, with the microstructure laevigate, the distal faces rugulate, or baculate to capitate, with the microstructure laevigate and slightly echinate, 14–22 µm diam.</p></tp:treatment-sec><tp:treatment-sec sec-type="Habitat and distribution"><title>Habitat and distribution.</title><p><italic><tp:taxon-name><tp:taxon-name-part taxon-name-part-type="genus" reg="Selaginella">Selaginella</tp:taxon-name-part> <tp:taxon-name-part taxon-name-part-type="species" reg="cultellifolia">cultellifolia</tp:taxon-name-part></tp:taxon-name></italic> is known from Colombia and Venezuela. It grows in primary montane, cloud forests at 1300–2500 m.</p></tp:treatment-sec><tp:treatment-sec sec-type="Etymology"><title>Etymology.</title><p>Derived from the Latin words “<italic>cultellus</italic>,” a diminutive of knife, and “<italic>folium</italic>,” meaning leaf; together, these allude to the lateral leaf shape that resembles a knife.</p></tp:treatment-sec><tp:treatment-sec sec-type="Conservation assessment"><title>Conservation assessment.</title><p><italic><tp:taxon-name><tp:taxon-name-part taxon-name-part-type="genus" reg="Selaginella">Selaginella</tp:taxon-name-part> <tp:taxon-name-part taxon-name-part-type="species" reg="cultellifolia">cultellifolia</tp:taxon-name-part></tp:taxon-name></italic> is known from only two georeferenced collections, one from Colombia (Boyacá) and another from Venezuela (Barinas). These records yield an area of occupancy (<abbrev xmlns:xlink="http://www.w3.org/1999/xlink" xlink:title="area of occupancy" xlink:type="simple">AOO</abbrev>) of 8 km<sup>2</sup>. The extent of occurrence (<abbrev xmlns:xlink="http://www.w3.org/1999/xlink" xlink:title="extent of occurrence" xlink:type="simple">EOO</abbrev>) was not estimated because fewer than three georeferenced occurrences are available. Given its very small <abbrev xmlns:xlink="http://www.w3.org/1999/xlink" xlink:title="area of occupancy" xlink:type="simple">AOO</abbrev> and occurrence at very few locations, we propose a preliminary conservation assessment of Critically Endangered [<abbrev xmlns:xlink="http://www.w3.org/1999/xlink" xlink:title="Critically Endangered" xlink:type="simple">CR</abbrev> B2ab(iii)].</p></tp:treatment-sec><tp:treatment-sec sec-type="Additional specimen examined (Paratype)"><title>Additional specimen examined (Paratype).</title><p><bold>Venezuela</bold> • <bold>Barinas</bold>: Distr. Bolivar, between Santo Domingo y Altamira, Quebradón, road to the tunnel to the dam, [ca. <named-content xmlns:xlink="http://www.w3.org/1999/xlink" content-type="dwc:verbatimCoordinates" xlink:type="simple">08°55'10.95"N, 70°11'19.68"W</named-content>], alt 1300–1500 m, 24 Nov. 1984, <italic>F. Ortega &amp; H. van der Werff 2360</italic> (<abbrev xmlns:xlink="http://www.w3.org/1999/xlink" xlink:title="“Lycophytes and Ferns of Venezuela,” led by Alan R. Smith" xlink:type="simple">UC</abbrev>).</p></tp:treatment-sec><tp:treatment-sec sec-type="Discussion"><title>Discussion.</title><p><italic><tp:taxon-name><tp:taxon-name-part taxon-name-part-type="genus" reg="Selaginella">Selaginella</tp:taxon-name-part> <tp:taxon-name-part taxon-name-part-type="species" reg="cultellifolia">cultellifolia</tp:taxon-name-part></tp:taxon-name></italic> is characterized by its creeping stems, axillary and filiform rhizophores borne along the proximal 1/2 of the stems, median leaves ovate to ovate-elliptic, with the inner margins and the distal 3/4 of the outer margins hyaline, bordered by a band 3–5 cells wide of elongate, straight-walled, and papillate idioblasts, margins long-ciliate, and long-aristate apices with the arista 0.5–1.2 mm in length and tipped by 2–4 teeth or short cilia.</p><p><italic><tp:taxon-name><tp:taxon-name-part taxon-name-part-type="genus" reg="Selaginella">Selaginella</tp:taxon-name-part> <tp:taxon-name-part taxon-name-part-type="species" reg="cultellifolia">cultellifolia</tp:taxon-name-part></tp:taxon-name></italic> is morphologically similar to <italic><tp:taxon-name><tp:taxon-name-part taxon-name-part-type="genus" reg="Selaginella">S.</tp:taxon-name-part> <tp:taxon-name-part taxon-name-part-type="species" reg="calosticha">calosticha</tp:taxon-name-part></tp:taxon-name></italic> Spring and <italic><tp:taxon-name><tp:taxon-name-part taxon-name-part-type="genus" reg="Selaginella">S.</tp:taxon-name-part> <tp:taxon-name-part taxon-name-part-type="species" reg="imbricans">imbricans</tp:taxon-name-part></tp:taxon-name></italic> because they share a creeping or sometimes ascending growth habit with axillary rhizophores, similar leaf shapes, median leaves with long-aristate apices, strobili borne almost laterally on the branches, and white to light-cream megaspores. However, it differs from <italic><tp:taxon-name><tp:taxon-name-part taxon-name-part-type="genus" reg="Selaginella">S.</tp:taxon-name-part> <tp:taxon-name-part taxon-name-part-type="species" reg="calosticha">calosticha</tp:taxon-name-part></tp:taxon-name></italic> by its narrowly oblong-ovate (vs. narrowly oblong) lateral leaves, with the acroscopic margins long-ciliate along the proximal 1/2 and denticulate on the distal 1/2 (vs. dentate to denticulate along the proximal 1/4–1/2, otherwise entire distally). Additionally, its basiscopic margins are long-ciliate along the proximal-most 1/8–1/4 portion of the margins, entire to sparsely dentate along the central 1/4–1/2, and denticulate on distal 1/2 (vs. entire throughout or denticulate along distal 1/3), with short-acuminate (broadly acute to obtuse) apices, and filiform (vs. stout) rhizophores, each (0.1) 0.2–0.4 (vs. 0.4–0.6) mm in diam.</p><p><italic><tp:taxon-name><tp:taxon-name-part taxon-name-part-type="genus" reg="Selaginella">Selaginella</tp:taxon-name-part> <tp:taxon-name-part taxon-name-part-type="species" reg="cultellifolia">cultellifolia</tp:taxon-name-part></tp:taxon-name></italic> is distinguished from <italic><tp:taxon-name><tp:taxon-name-part taxon-name-part-type="genus" reg="Selaginella">S.</tp:taxon-name-part> <tp:taxon-name-part taxon-name-part-type="species" reg="imbricans">imbricans</tp:taxon-name-part></tp:taxon-name></italic> by the characters outlined in the diagnosis, and by its median leaves inner margins long-ciliate throughout and the outer margins entire along proximal 1/4 and long-ciliate along distal 3/4 (vs. the inner margins dentate and the outer margins dentate throughout or dentate along proximal 1/2 and denticulate along distal 1/2), with long-aristate (vs. short- to long-aristate) apices, the arista 1/3–1/2 (vs. 1/3 or less) the length of the lamina or 0.5–1.2 (vs. 0.3–0.6) mm long. Additionally, its lateral leaves have basiscopic margins that are long- (vs. short-) ciliate along the proximal 1/8–1/4, with each cilium measuring 0.1 to 0.2 (vs. 0.05–0.1) mm long. <italic><tp:taxon-name><tp:taxon-name-part taxon-name-part-type="genus" reg="Selaginella">Selaginella</tp:taxon-name-part> <tp:taxon-name-part taxon-name-part-type="species" reg="cultellifolia">cultellifolia</tp:taxon-name-part></tp:taxon-name></italic> differs further from <italic><tp:taxon-name><tp:taxon-name-part taxon-name-part-type="genus" reg="Selaginella">S.</tp:taxon-name-part> <tp:taxon-name-part taxon-name-part-type="species" reg="imbricans">imbricans</tp:taxon-name-part></tp:taxon-name></italic> by having the proximal 1/2 of the lateral leaves that are wider than the distal 1/2 (vs. both halves are nearly equal in width) and white (vs. cream to cream-yellow) megaspores.</p></tp:treatment-sec></tp:taxon-treatment>
