# Supplementary material for: Ten new species of Selaginella (Lycopodiopsida, Selaginellaceae) from northern South America, primarily Venezuela, with a new status and combination, and distributional updates
Source: PhytoKeys. 2026 Jun 11;276:51–138. doi: 10.3897/phytokeys.276.191365 (PMC13280548; doi:10.3897/phytokeys.276.191365)
Supplement: XML Treatment for Selaginella guaramacalensis [file phytokeys.276.191365-treatment4.xml]

<!DOCTYPE tp:taxon-treatment
  PUBLIC "-//TaxonX//DTD Taxonomic Treatment Publishing DTD v0 20100105//EN" "tax-treatment-NSO.dtd">
<tp:taxon-treatment xmlns:tp="http://www.plazi.org/taxpub"><tp:treatment-meta><kwd-group><label>Taxon classification</label><kwd>
              <named-content content-type="kingdom">Plantae</named-content>
            </kwd><kwd>
              <named-content content-type="order">Selaginellales</named-content>
            </kwd><kwd>
              <named-content content-type="family">Selaginellaceae</named-content>
            </kwd></kwd-group><mixed-citation publication-type="journal"><person-group><name><surname>Valdespino</surname><given-names>Iván A.</given-names></name><name><surname>López</surname><given-names>Christian A.</given-names></name><name><surname>Ceballos</surname><given-names>Jorge I.</given-names></name></person-group><article-title>Ten new species of <italic><tp:taxon-name><tp:taxon-name-part taxon-name-part-type="genus" reg="Selaginella">Selaginella</tp:taxon-name-part></tp:taxon-name></italic> (<tp:taxon-name><tp:taxon-name-part taxon-name-part-type="class" reg="Lycopodiopsida">Lycopodiopsida</tp:taxon-name-part></tp:taxon-name>, <tp:taxon-name><tp:taxon-name-part taxon-name-part-type="family" reg="Selaginellaceae">Selaginellaceae</tp:taxon-name-part></tp:taxon-name>) from northern South America, primarily Venezuela, with a new status and combination, and distributional updates</article-title><source>PhytoKeys</source><day>11</day><month>06</month><year>2026</year><volume>276</volume><fpage>51</fpage><lpage>138</lpage><pub-id pub-id-type="doi">10.3897/phytokeys.276.191365</pub-id></mixed-citation></tp:treatment-meta><tp:nomenclature><tp:taxon-name><object-id xmlns:xlink="http://www.w3.org/1999/xlink" content-type="arpha" xlink:type="simple">23909D67-BB5D-5916-92BC-292905B6ECB5</object-id>
                		<tp:taxon-name-part taxon-name-part-type="genus" reg="Selaginella">Selaginella</tp:taxon-name-part> <tp:taxon-name-part taxon-name-part-type="species" reg="guaramacalensis">guaramacalensis</tp:taxon-name-part>
                	
                		<object-id xmlns:xlink="http://www.w3.org/1999/xlink" content-type="ipni" xlink:type="simple">urn:lsid:ipni.org:names:77381372-1</object-id>
                	</tp:taxon-name><tp:taxon-authority>Valdespino &amp; C.López</tp:taxon-authority><tp:taxon-status xmlns:xlink="http://www.w3.org/1999/xlink" xlink:type="simple">sp. nov.</tp:taxon-status><xref ref-type="fig" rid="F15">Figs 15</xref><xref ref-type="fig" rid="F16">, 16</xref><xref ref-type="fig" rid="F17">, 17</xref></tp:nomenclature><tp:treatment-sec sec-type="Diagnosis"><title>Diagnosis.</title><p><italic><tp:taxon-name><tp:taxon-name-part taxon-name-part-type="genus" reg="Selaginella">Selaginella</tp:taxon-name-part> <tp:taxon-name-part taxon-name-part-type="species" reg="guaramacalensis">guaramacalensis</tp:taxon-name-part></tp:taxon-name></italic> differs from <italic><tp:taxon-name><tp:taxon-name-part taxon-name-part-type="genus" reg="Selaginella">S.</tp:taxon-name-part> <tp:taxon-name-part taxon-name-part-type="species" reg="substipitata">substipitata</tp:taxon-name-part></tp:taxon-name></italic> Spring by its median leaves broadly elliptic to broadly ovate-elliptic (vs. elliptic) with the outer bases tufted with 5–17 long cilia (vs. glabrous), the outer margins long-ciliate along distal 3/4 (vs. dentate to serrate throughout), the lateral leaves acroscopic margins on the lower surface broadly hyaline, bordered by 6–18 (vs. 3–5) rows of elongate, straight-walled, and papillate idioblasts, with broadly-acute to obtuse (vs. acute) apices.</p><fig id="F15" position="float" orientation="portrait"><object-id xmlns:xlink="http://www.w3.org/1999/xlink" content-type="doi" xlink:type="simple">10.3897/phytokeys.276.191365.figure15</object-id><object-id xmlns:xlink="http://www.w3.org/1999/xlink" content-type="arpha" xlink:type="simple">FF417595-306C-5845-89DD-617713C51E2F</object-id><label>Figure 15.</label><caption><p>Holotype of <italic><tp:taxon-name><tp:taxon-name-part taxon-name-part-type="genus" reg="Selaginella">Selaginella</tp:taxon-name-part> <tp:taxon-name-part taxon-name-part-type="species" reg="guaramacalensis">guaramacalensis</tp:taxon-name-part></tp:taxon-name></italic> Valdespino &amp; C.López. Digitized image courtesy of the herbarium of the University of Panama (<named-content xmlns:xlink="http://www.w3.org/1999/xlink" content-type="dwc:institutional_code" xlink:title="Provincial Museum of Alberta" xlink:href="https://scientific-collections.gbif.org/institution/078b3c16-e1eb-41d2-8220-4df9d00bd39e" xlink:type="simple">PMA</named-content>), from a loaned specimen from the herbarium of the University of California, <italic>N. Cuello et al. 1298</italic>, <abbrev xmlns:xlink="http://www.w3.org/1999/xlink" xlink:title="“Lycophytes and Ferns of Venezuela,” led by Alan R. Smith" xlink:type="simple">UC</abbrev>.</p></caption><graphic xmlns:xlink="http://www.w3.org/1999/xlink" xlink:href="phytokeys-276-051_article-191365__-g015.jpg" id="oo_1676597.jpg" position="float" orientation="portrait" xlink:type="simple"><uri content-type="original_file" xlink:type="simple">https://binary.pensoft.net/fig/1676597</uri></graphic></fig><fig id="F16" position="float" orientation="portrait"><object-id xmlns:xlink="http://www.w3.org/1999/xlink" content-type="doi" xlink:type="simple">10.3897/phytokeys.276.191365.figure16</object-id><object-id xmlns:xlink="http://www.w3.org/1999/xlink" content-type="arpha" xlink:type="simple">EC0F6DDE-7F35-54CC-A45F-FA435F818D6B</object-id><label>Figure 16.</label><caption><p><italic><tp:taxon-name><tp:taxon-name-part taxon-name-part-type="genus" reg="Selaginella">Selaginella</tp:taxon-name-part> <tp:taxon-name-part taxon-name-part-type="species" reg="guaramacalensis">guaramacalensis</tp:taxon-name-part></tp:taxon-name></italic> Valdespino &amp; C.López. <bold>A</bold>. Section of the stem, upper surface; note lateral (a) and median (b) leaves; <bold>B</bold>. Median leaf, upper surface; <bold>C</bold>. Close-up of the distal portion and apex of the median leaf, upper surface (same leaf as in <bold>B</bold>); note stomata along the midrib (a), quadrangular and papillate cells on leaf lamina (b), and distal, marginal, elongate, straight-walled, and papillate idioblasts (c); <bold>D</bold>. Close-up of the proximal portion and base of the median leaf, upper surface (same leaf as in <bold>B</bold>); note quadrangular and papillate cells on the leaf lamina (a), and outer base tufted with long cilia (b); <bold>E</bold>. Section of the stem, lower surface; note lateral (a), median (b), and axillary (c) leaves; <bold>F</bold>. Lateral leaf, lower surface; note stomata along the midrib (a), elongate, straight-walled, and papillate idioblasts throughout the lamina surface (b) and along acroscopic margin (c); <bold>G</bold>. Close-up of the distal portion and apex of the lateral leaf, lower surface (same leaf as in <bold>F</bold>); note stomata and idioblasts as in <bold>F</bold>; <bold>H</bold>. Close-up of the proximal portion and base of the lateral leaf, lower surface (same leaf as in <bold>F</bold>); note stomata and idioblasts as in <bold>F</bold>. <bold>A–H</bold> from the holotype, <italic>N. Cuello et al. 1298</italic>, <abbrev xmlns:xlink="http://www.w3.org/1999/xlink" xlink:title="“Lycophytes and Ferns of Venezuela,” led by Alan R. Smith" xlink:type="simple">UC</abbrev>.</p></caption><graphic xmlns:xlink="http://www.w3.org/1999/xlink" xlink:href="phytokeys-276-051_article-191365__-g016.jpg" id="oo_1676598.jpg" position="float" orientation="portrait" xlink:type="simple"><uri content-type="original_file" xlink:type="simple">https://binary.pensoft.net/fig/1676598</uri></graphic></fig><fig id="F17" position="float" orientation="portrait"><object-id xmlns:xlink="http://www.w3.org/1999/xlink" content-type="doi" xlink:type="simple">10.3897/phytokeys.276.191365.figure17</object-id><object-id xmlns:xlink="http://www.w3.org/1999/xlink" content-type="arpha" xlink:type="simple">159A084C-8A25-52F0-9B9F-D2E8C5972B44</object-id><label>Figure 17.</label><caption><p><italic><tp:taxon-name><tp:taxon-name-part taxon-name-part-type="genus" reg="Selaginella">Selaginella</tp:taxon-name-part> <tp:taxon-name-part taxon-name-part-type="species" reg="guaramacalensis">guaramacalensis</tp:taxon-name-part></tp:taxon-name></italic> Valdespino &amp; C.López. <bold>A</bold>. Megaspore, proximal face; <bold>B</bold>. Close-up of the megaspore, proximal face (same spore as in <bold>A</bold>); <bold>C</bold>. Microspore, proximal face; <bold>D</bold>. Megaspore, distal face; <bold>E</bold>. Close-up of the megaspore, distal face (same spore as in <bold>D</bold>); <bold>F</bold>. Microspore, distal face. <bold>A–F</bold> from the holotype, <italic>N. Cuello et al. 1298</italic>, <abbrev xmlns:xlink="http://www.w3.org/1999/xlink" xlink:title="“Lycophytes and Ferns of Venezuela,” led by Alan R. Smith" xlink:type="simple">UC</abbrev>.</p></caption><graphic xmlns:xlink="http://www.w3.org/1999/xlink" xlink:href="phytokeys-276-051_article-191365__-g017.jpg" id="oo_1676599.jpg" position="float" orientation="portrait" xlink:type="simple"><uri content-type="original_file" xlink:type="simple">https://binary.pensoft.net/fig/1676599</uri></graphic></fig></tp:treatment-sec><tp:treatment-sec sec-type="Type"><title>Type.</title><p><bold>Venezuela</bold> • <bold>Trujillo</bold>: Dto. Boconó, Parque Nacional Guaramacal, <named-content xmlns:xlink="http://www.w3.org/1999/xlink" content-type="dwc:verbatimCoordinates" xlink:type="simple">09°12'28"N, 70°09'41"W</named-content>, alt. 1950 m, 19–22 Dec. 1995, <italic>N.L. Cuello</italic>, <italic>R. González, A. González &amp; O. León 1298</italic> (holotype: <abbrev xmlns:xlink="http://www.w3.org/1999/xlink" xlink:title="Smithsonian National Herbarium" xlink:type="simple">US</abbrev>! [US00513861]; isotypes: <named-content xmlns:xlink="http://www.w3.org/1999/xlink" content-type="dwc:institutional_code" xlink:title="Missouri Botanical Garden" xlink:href="https://scientific-collections.gbif.org/institution/1be3aa67-8f90-4309-92f4-bd55426a8c09" xlink:type="simple">MO</named-content>! [<named-content xmlns:xlink="http://www.w3.org/1999/xlink" content-type="dwc:institutional_code" xlink:title="Missouri Botanical Garden" xlink:href="https://scientific-collections.gbif.org/institution/1be3aa67-8f90-4309-92f4-bd55426a8c09" xlink:type="simple">MO</named-content>-2012938], <named-content xmlns:xlink="http://www.w3.org/1999/xlink" content-type="dwc:institutional_code" xlink:title="The New York Botanical Garden" xlink:href="https://scientific-collections.gbif.org/institution/ab83e5ab-f4f7-4c9b-a1d5-eb779dfb9377" xlink:type="simple">NY</named-content>!, PORT-n.v., <abbrev xmlns:xlink="http://www.w3.org/1999/xlink" xlink:title="“Lycophytes and Ferns of Venezuela,” led by Alan R. Smith" xlink:type="simple">UC</abbrev>! [UC1607408]).</p></tp:treatment-sec><tp:treatment-sec sec-type="Description"><title>Description.</title><p><bold><italic>Plants</italic></bold> terrestrial or epipetric. <bold><italic>Stems</italic></bold> decumbent to ascending, stramineous, 15–30 cm long, 0.7–2.0 mm diam., non-articulate, not flagelliform or stoloniferous, 2- or 3-branched. <bold><italic>Rhizophores</italic></bold> axillary, along the proximal 1/3–1/2 portion of the stems, stout, 0.4–1.0 mm diam. <bold><italic>Leaves</italic></bold> heteromorphic, chartaceous, both surfaces glabrous, the upper surfaces bright green to yellowish-green, smooth to slightly corrugate, the lower surfaces shiny green to yellowish-green (however, after specimens’ preservation, both surfaces become brownish). <bold><italic>Lateral leaves</italic></bold> on the main stems perpendicular at 90° to the stems, distant, oblong or oblong-ovate, 3.3–5.0 × 1.3–2.0 mm; bases rounded to rounded-truncate, the acroscopic bases strongly overlapping the stems, the basiscopic bases free from the stems; acroscopic margins on the upper surfaces greenish, composed of rounded to quadrangular, laevigate cells, on the lower surfaces broadly hyaline, continuously bordered by a band 6–18 cells wide of idioblasts, each elongate, straight-walled, and papillate, the papillae in one row on each cell lumen, serrate to dentate throughout or entire on proximal 2/12 and serrate to dentate on distal 10/12, or short-ciliate along proximal 2/12 and serrate to dentate on distal 10/12, the basiscopic margins on both surfaces greenish, continuously bordered by rounded to quadrangular cells, on the upper surfaces with some cells papillate, on the lower surfaces with laevigate cells, entire along proximal 3/4, sparsely denticulate on distal 1/4; apices broadly-acute to obtuse, tipped by 3–6 teeth; upper surfaces composed of irregularly shaped, somewhat roundish, rectangular to quadrangular, sinuate-walled, laevigate cells, some cells papillate and sparsely distributed on the leaf laminae, and with some papillate cells along a distinct submarginal and marginal band, without stomata, the lower surfaces composed of elongate, sinuate-walled, and laevigate cells and of elongate, straight-walled, and papillate idioblasts throughout the acroscopic half of the leaf lamina and on the basiscopic half along distal 3/4, stomata on 1–4 rows along the midrib on the central 2/3 of the leaf lamina. <bold><italic>Median leaves</italic></bold> slightly imbricate, ascending, broadly elliptic to broadly ovate-elliptic, 1.0–2.4 × 1.0–1.5 mm; bases plane in side view, oblique to oblique-rounded with the inner bases oblique and glabrous, and the outer bases, rounded and tufted with a ciliate knob or auricula, each with 5–17 long cilia, each 45–150 µm long; inner margins greenish along proximal 1/4, narrowly hyaline along distal 3/4 and continuously bordered by a band 1–4 cells wide of idioblasts, the idioblasts elongate, straight-walled, and papillate, the papillae in one row on each cell lumen, entire along proximal 1/3, short-ciliate, serrate or dentate along distal 2/3, the outer margins greenish along proximal 1/4, otherwise similarly hyaline as on the inner margins, entire along proximal 1/4, otherwise short- to long-ciliate along distal 3/4; apices long-aristate, 1/3–3/4 or more the length of the lamina, each arista 0.9–1.2 mm long, tipped by 1–5 teeth; the upper surfaces comprising quadrangular to rounded, sinuate-walled cells, most of these covered by 6–14 papillae, with stomata in 2–4 rows along distal 1/2 of the midribs and on proximal 1/2 of the outer margins, the lower surfaces comprising elongate, sinuate-walled cells and with few, sparsely distributed, elongate, straight-walled, and papillate idioblasts, the idioblasts on one row along the cell lumen, without stomata. <bold><italic>Axillary leaves</italic></bold> ovate to ovate-lanceolate, 2.0–3.9 × 1.0–1.8 mm; bases rounded, glabrous; margins on the upper and lower surfaces similar to the acroscopic margins on the upper and the lower surfaces of the lateral leaves, sparsely, long-ciliate along the proximal-most portion, otherwise, entire to denticulate distally; apices acute to broadly acute, similarly tipped as in lateral leaves. <bold><italic>Strobili</italic></bold> terminal, single or bifurcate on branches, 4.0–9.0 mm long. <bold><italic>Sporophylls</italic></bold> monomorphic, without a laminar flap, ovate to ovate-lanceolate, 1.2–1.6 × 0.5–0.7 mm, each with a strongly developed and dentate keel along the distal 1/4–1/3 of the midribs on the dorsal sporophylls and entire or sparsely denticulate on the distal 1/3 of the ventral sporophylls; bases rounded; margins narrowly hyaline, dentate to denticulate; apices long-acuminate, each acumen 0.3–0.5 mm long with the margins denticulate and tipped by 1–3 teeth; <bold><italic>dorsal sporophylls</italic></bold> with the upper surfaces green and cells as in the median leaves, the lower surfaces silvery green and comprising elongate, sinuate-walled cells; <bold><italic>ventral sporophylls</italic></bold> with both surfaces hyaline, comprising elongate, sinuate-walled cells. <bold><italic>Megasporangia</italic></bold> along the distal 1/2 of two ventral rows; <bold><italic>megaspores</italic></bold> light yellow, reticulate-rugulate on the proximal faces with closed reticula, without a prominent equatorial flange, the microstructure perforate, the distal faces reticulate with closed reticula, and the microstructure perforate, 250–280 µm diam. <bold><italic>Microsporangia</italic></bold> in two dorsal rows and proximal 1/2 of two ventral rows; <bold><italic>microspores</italic></bold> yellow, the proximal faces rugulate, the microstructure echinate, and the distal faces baculate with the microstructure of the bacula and the rest of the surfaces echinate, 22–30 µm diam.</p></tp:treatment-sec><tp:treatment-sec sec-type="Habitat and distribution"><title>Habitat and distribution.</title><p><italic><tp:taxon-name><tp:taxon-name-part taxon-name-part-type="genus" reg="Selaginella">Selaginella</tp:taxon-name-part> <tp:taxon-name-part taxon-name-part-type="species" reg="guaramacalensis">guaramacalensis</tp:taxon-name-part></tp:taxon-name></italic> grows as an understory terrestrial or epipetric plant in humid, shaded rainforests at elevations of 1000–1950 m in and around Parque Nacional Guaramacal, located in the Serranía de Guaramacal within the municipalities of Boconó and Sucre, in the states of Portuguesa and Trujillo, Venezuela.</p></tp:treatment-sec><tp:treatment-sec sec-type="Etymology"><title>Etymology.</title><p>The specific epithet refers to the Venezuelan Parque Nacional Guaramacal, where the species has been collected.</p></tp:treatment-sec><tp:treatment-sec sec-type="Conservation assessment"><title>Conservation assessment.</title><p><italic><tp:taxon-name><tp:taxon-name-part taxon-name-part-type="genus" reg="Selaginella">Selaginella</tp:taxon-name-part> <tp:taxon-name-part taxon-name-part-type="species" reg="guaramacalensis">guaramacalensis</tp:taxon-name-part></tp:taxon-name></italic> is known only from the immediate area of Parque Nacional Guaramacal (Parque Nacional “General Cruz Carrillo”) in the Serranía/Ramal de Guaramacal, an outlier of the Cordillera de Mérida on the northeastern margin of the Venezuelan Andes (<xref ref-type="bibr" rid="B10">Dorr et al. 2000</xref>; <xref ref-type="bibr" rid="B9">Cuello et al. 2010</xref>; <xref ref-type="bibr" rid="B11">Dorr and Niño 2024</xref>; <xref ref-type="bibr" rid="B6">BirdLife International 2024</xref>). Based on 6 georeferenced occurrences, the Extent of Occurrence (<abbrev xmlns:xlink="http://www.w3.org/1999/xlink" xlink:title="extent of occurrence" xlink:type="simple">EOO</abbrev>) of <italic><tp:taxon-name><tp:taxon-name-part taxon-name-part-type="genus" reg="Selaginella">S.</tp:taxon-name-part> <tp:taxon-name-part taxon-name-part-type="species" reg="guaramacalensis">guaramacalensis</tp:taxon-name-part></tp:taxon-name></italic> is 1,274.218 km<sup>2</sup>, and the Area of Occupancy (<abbrev xmlns:xlink="http://www.w3.org/1999/xlink" xlink:title="area of occupancy" xlink:type="simple">AOO</abbrev>) is 24 km<sup>2</sup>. The species is known from a few localities in Trujillo, with a small extension into Portuguesa, and occurs in montane wet forest/cloud forest habitats. Although the park has been described as generally well conserved, it is not free from human impacts. Reported threats include resource extraction and agricultural activities in adjacent areas, as well as a proposed nearby gas development and associated infrastructure/road improvements that could increase access and pressure on less-disturbed sectors of the park (<xref ref-type="bibr" rid="B26">Muñ̃oz et al. 2006</xref>; <xref ref-type="bibr" rid="B6">BirdLife International 2024</xref>). Agriculture is reported to be non-extensive within the park, but land-use change around the park contributes to deforestation and habitat fragmentation along its boundaries (Muñoz et al. 2006; <xref ref-type="bibr" rid="B6">BirdLife International 2024</xref>). Consequently, despite occurring within a protected area, a continuing decline in habitat quality can be inferred, and we therefore provisionally assess the species as Endangered (<abbrev xmlns:xlink="http://www.w3.org/1999/xlink" xlink:title="Endangered" xlink:type="simple">EN</abbrev>) under criterion B1ab(iii)+B2ab(iii).</p></tp:treatment-sec><tp:treatment-sec sec-type="Additional specimens examined (paratypes)"><title>Additional specimens examined (paratypes).</title><p><bold>Venezuela</bold> • <bold>Portuguesa</bold>: Dist. Sucre, La Divisoria de la Concepción, <named-content xmlns:xlink="http://www.w3.org/1999/xlink" content-type="dwc:verbatimCoordinates" xlink:type="simple">09°18'N, 70°06'W</named-content>, alt. 1500–1800 m, 23–26 Oct. 1985, <italic>F. Ortega et al. 2731</italic> (<named-content xmlns:xlink="http://www.w3.org/1999/xlink" content-type="dwc:institutional_code" xlink:title="Missouri Botanical Garden" xlink:href="https://scientific-collections.gbif.org/institution/1be3aa67-8f90-4309-92f4-bd55426a8c09" xlink:type="simple">MO</named-content>, PORT-n.v., <abbrev xmlns:xlink="http://www.w3.org/1999/xlink" xlink:title="“Lycophytes and Ferns of Venezuela,” led by Alan R. Smith" xlink:type="simple">UC</abbrev>), <italic>F. Ortega et al. 2761</italic> (<named-content xmlns:xlink="http://www.w3.org/1999/xlink" content-type="dwc:institutional_code" xlink:title="Missouri Botanical Garden" xlink:href="https://scientific-collections.gbif.org/institution/1be3aa67-8f90-4309-92f4-bd55426a8c09" xlink:type="simple">MO</named-content>, PORT-n.v., <abbrev xmlns:xlink="http://www.w3.org/1999/xlink" xlink:title="“Lycophytes and Ferns of Venezuela,” led by Alan R. Smith" xlink:type="simple">UC</abbrev>); • Los Paramitos, 20 km by air SW of Biscucuy, <named-content xmlns:xlink="http://www.w3.org/1999/xlink" content-type="dwc:verbatimCoordinates" xlink:type="simple">09°20'N, 69°05'W</named-content>, alt. 1000–1500 m, 17 Sep. 1983, <italic>F. Ortega, B. Stergios &amp; G. Aymard 1839</italic> (<abbrev xmlns:xlink="http://www.w3.org/1999/xlink" xlink:title="“Lycophytes and Ferns of Venezuela,” led by Alan R. Smith" xlink:type="simple">UC</abbrev>, <named-content xmlns:xlink="http://www.w3.org/1999/xlink" content-type="dwc:collectionCode" xlink:title="Herbarium - Universidad Central de Venezuela" xlink:href="https://scientific-collections.gbif.org/collection/5884f1d6-e083-43b3-95c9-c735463b9b23" xlink:type="simple">VEN</named-content>); • Parque Nacional Guaramacal, Sector El Paramito, Camino Real Paramito - Batatal, <named-content xmlns:xlink="http://www.w3.org/1999/xlink" content-type="dwc:verbatimCoordinates" xlink:type="simple">09°19.3'N, 70°4.25'W</named-content> &amp; <named-content xmlns:xlink="http://www.w3.org/1999/xlink" content-type="dwc:verbatimCoordinates" xlink:type="simple">09°20.35'N, 70°4.8'W</named-content>, alt. 1550–1950 m, 17 Mar. 1999, <italic>N. Cuello et al. 1472</italic> (<abbrev xmlns:xlink="http://www.w3.org/1999/xlink" xlink:title="Smithsonian National Herbarium" xlink:type="simple">US</abbrev>, <named-content xmlns:xlink="http://www.w3.org/1999/xlink" content-type="dwc:collectionCode" xlink:title="Herbarium - Universidad Central de Venezuela" xlink:href="https://scientific-collections.gbif.org/collection/5884f1d6-e083-43b3-95c9-c735463b9b23" xlink:type="simple">VEN</named-content>). • <bold>Trujillo</bold>. Dist. Boconó, above Escuque, between Escuque and La Mesa de San Pedro, [ca. 09°16'44.0"N–<named-content xmlns:xlink="http://www.w3.org/1999/xlink" content-type="dwc:verbatimCoordinates" xlink:type="simple">09°17'49.7"N, 70°40'21.72"W</named-content>–70°43'25.00"W], alt. 1300–1650 m, 20–23 Feb. 1971, <italic>J.A. Steyermark 104625</italic> (<named-content xmlns:xlink="http://www.w3.org/1999/xlink" content-type="dwc:institutional_code" xlink:title="Missouri Botanical Garden" xlink:href="https://scientific-collections.gbif.org/institution/1be3aa67-8f90-4309-92f4-bd55426a8c09" xlink:type="simple">MO</named-content>, <named-content xmlns:xlink="http://www.w3.org/1999/xlink" content-type="dwc:institutional_code" xlink:title="The New York Botanical Garden" xlink:href="https://scientific-collections.gbif.org/institution/ab83e5ab-f4f7-4c9b-a1d5-eb779dfb9377" xlink:type="simple">NY</named-content>, <named-content xmlns:xlink="http://www.w3.org/1999/xlink" content-type="dwc:collectionCode" xlink:title="Herbarium - Universidad Central de Venezuela" xlink:href="https://scientific-collections.gbif.org/collection/5884f1d6-e083-43b3-95c9-c735463b9b23" xlink:type="simple">VEN</named-content>).</p></tp:treatment-sec><tp:treatment-sec sec-type="Discussion"><title>Discussion.</title><p><italic><tp:taxon-name><tp:taxon-name-part taxon-name-part-type="genus" reg="Selaginella">Selaginella</tp:taxon-name-part> <tp:taxon-name-part taxon-name-part-type="species" reg="guaramacalensis">guaramacalensis</tp:taxon-name-part></tp:taxon-name></italic> is distinguished by its decumbent to ascending stems with axillary, stout rhizophores along the proximal 1/3–1/2 portion of the stems. Its median leaves outer bases are tufted with 5–17 long cilia, with the outer margins along the proximal 1/2 greenish, entire, and bordered by stomata, while the distal 1/2 is broadly hyaline, composed of 2–5 rows of elongate, straight-walled, and papillate idioblasts, and with short- to long-ciliate apices. The inner margins of the median leaves are entire along the proximal 1/2 and on the distal 1/2 narrowly bordered by 1–3 rows of elongate, straight-walled, and papillate idioblasts, and serrate to short-ciliate. It is further characterized by its lateral leaf acroscopic margins on the lower surfaces broadly hyaline, bordered by 6–14 rows of elongate, straight-walled, and papillate idioblasts, the leaf lamina covered by elongate, straight-walled, and papillate idioblasts throughout the acroscopic half of the leaf lamina and on the basiscopic half along distal 3/4, and apices broadly acute to obtuse. It is further distinguished by its megasporangia on two ventral rows along the distal 1/2 of the strobili, light-yellow megaspores with open reticulate to reticulate-rugulate on the proximal faces and close reticulate on the distal faces, and microspores rugulate on the proximal faces and baculate on the distal faces.</p><p>Specimens of <italic><tp:taxon-name><tp:taxon-name-part taxon-name-part-type="genus" reg="Selaginella">S.</tp:taxon-name-part> <tp:taxon-name-part taxon-name-part-type="species" reg="guaramacalensis">guaramacalensis</tp:taxon-name-part></tp:taxon-name></italic> were previously identified as <italic><tp:taxon-name><tp:taxon-name-part taxon-name-part-type="genus" reg="Selaginella">S.</tp:taxon-name-part> <tp:taxon-name-part taxon-name-part-type="uncertainty-rank">aff.</tp:taxon-name-part> <tp:taxon-name-part taxon-name-part-type="species" reg="producta">producta</tp:taxon-name-part></tp:taxon-name></italic> Baker and <italic><tp:taxon-name><tp:taxon-name-part taxon-name-part-type="genus" reg="Selaginella">S.</tp:taxon-name-part> <tp:taxon-name-part taxon-name-part-type="species" reg="substipitata">substipitata</tp:taxon-name-part></tp:taxon-name></italic>, both of which are creeping or ascending species found in Venezuela. For example, the type collection, <italic>Cuello et al. 1298</italic> (<named-content xmlns:xlink="http://www.w3.org/1999/xlink" content-type="dwc:institutional_code" xlink:title="The New York Botanical Garden" xlink:href="https://scientific-collections.gbif.org/institution/ab83e5ab-f4f7-4c9b-a1d5-eb779dfb9377" xlink:type="simple">NY</named-content>, PORT, <abbrev xmlns:xlink="http://www.w3.org/1999/xlink" xlink:title="“Lycophytes and Ferns of Venezuela,” led by Alan R. Smith" xlink:type="simple">UC</abbrev>, <abbrev xmlns:xlink="http://www.w3.org/1999/xlink" xlink:title="Smithsonian National Herbarium" xlink:type="simple">US</abbrev>), was listed as <italic><tp:taxon-name><tp:taxon-name-part taxon-name-part-type="genus" reg="Selaginella">S.</tp:taxon-name-part> <tp:taxon-name-part taxon-name-part-type="species" reg="substipitata">substipitata</tp:taxon-name-part></tp:taxon-name></italic>, while <italic>Cuello et al. 1472</italic> (PORT, <abbrev xmlns:xlink="http://www.w3.org/1999/xlink" xlink:title="Smithsonian National Herbarium" xlink:type="simple">US</abbrev>), <italic>Ortega et al., 2731</italic> (<named-content xmlns:xlink="http://www.w3.org/1999/xlink" content-type="dwc:institutional_code" xlink:title="Missouri Botanical Garden" xlink:href="https://scientific-collections.gbif.org/institution/1be3aa67-8f90-4309-92f4-bd55426a8c09" xlink:type="simple">MO</named-content>, PORT), and <italic>Ortega et al. 2761</italic> (<named-content xmlns:xlink="http://www.w3.org/1999/xlink" content-type="dwc:institutional_code" xlink:title="Missouri Botanical Garden" xlink:href="https://scientific-collections.gbif.org/institution/1be3aa67-8f90-4309-92f4-bd55426a8c09" xlink:type="simple">MO</named-content>, PORT) were listed as <italic><tp:taxon-name><tp:taxon-name-part taxon-name-part-type="genus" reg="Selaginella">S.</tp:taxon-name-part> <tp:taxon-name-part taxon-name-part-type="uncertainty-rank">aff.</tp:taxon-name-part> <tp:taxon-name-part taxon-name-part-type="species" reg="producta">producta</tp:taxon-name-part></tp:taxon-name></italic> (<xref ref-type="bibr" rid="B10">Dorr et al. 2000</xref>: 15). Similarly, <italic>Cuello et al. 1298</italic> at <abbrev xmlns:xlink="http://www.w3.org/1999/xlink" xlink:title="Smithsonian National Herbarium" xlink:type="simple">US</abbrev> was also identified as a new species with the unpublished herbarium epithet “<italic>stergiosii</italic>,” attributed to Alan R. Smith. We do not adopt this latter name, as it is not included in <xref ref-type="bibr" rid="B34">Smith (1985)</xref> or in his subsequent publications on <italic><tp:taxon-name><tp:taxon-name-part taxon-name-part-type="genus" reg="Selaginella">Selaginella</tp:taxon-name-part></tp:taxon-name></italic> from Venezuela. Instead, we propose the new species name <italic><tp:taxon-name><tp:taxon-name-part taxon-name-part-type="genus" reg="Selaginella">S.</tp:taxon-name-part> <tp:taxon-name-part taxon-name-part-type="species" reg="guaramacalensis">guaramacalensis</tp:taxon-name-part></tp:taxon-name></italic> to prevent further confusion and acknowledge the region where this species occurs. <italic><tp:taxon-name><tp:taxon-name-part taxon-name-part-type="genus" reg="Selaginella">Selaginella</tp:taxon-name-part> <tp:taxon-name-part taxon-name-part-type="species" reg="guaramacalensis">guaramacalensis</tp:taxon-name-part></tp:taxon-name></italic> mainly differs from <italic><tp:taxon-name><tp:taxon-name-part taxon-name-part-type="genus" reg="Selaginella">S.</tp:taxon-name-part> <tp:taxon-name-part taxon-name-part-type="species" reg="producta">producta</tp:taxon-name-part></tp:taxon-name></italic> by its median leaves with the upper surfaces lacking (vs. with) elongate idioblasts, and long-aristate apices, each 1/3–3/4 or more (vs. 1/4) the length of the lamina, axillary leaf bases rounded (vs. cordate), and lateral leaf apices broadly-acute to obtuse (vs. rounded, truncate, truncate-oblique, or broadly acute). Furthermore, specimens of <italic><tp:taxon-name><tp:taxon-name-part taxon-name-part-type="genus" reg="Selaginella">S.</tp:taxon-name-part> <tp:taxon-name-part taxon-name-part-type="species" reg="producta">producta</tp:taxon-name-part></tp:taxon-name></italic> are known to display a bluish-green, greenish-brown, reddish-brown, or red color on the upper leaf surface, in addition to green. However, these color variations have not been reported in <italic><tp:taxon-name><tp:taxon-name-part taxon-name-part-type="genus" reg="Selaginella">S.</tp:taxon-name-part> <tp:taxon-name-part taxon-name-part-type="species" reg="guaramacalensis">guaramacalensis</tp:taxon-name-part></tp:taxon-name></italic>.</p><p><italic><tp:taxon-name><tp:taxon-name-part taxon-name-part-type="genus" reg="Selaginella">Selaginella</tp:taxon-name-part> <tp:taxon-name-part taxon-name-part-type="species" reg="guaramacalensis">guaramacalensis</tp:taxon-name-part></tp:taxon-name></italic> is distinguished from <italic><tp:taxon-name><tp:taxon-name-part taxon-name-part-type="genus" reg="Selaginella">S.</tp:taxon-name-part> <tp:taxon-name-part taxon-name-part-type="species" reg="substipitata">substipitata</tp:taxon-name-part></tp:taxon-name></italic> by the morphological characters discussed in the diagnosis. It also differs from <italic><tp:taxon-name><tp:taxon-name-part taxon-name-part-type="genus" reg="Selaginella">S.</tp:taxon-name-part> <tp:taxon-name-part taxon-name-part-type="species" reg="substipitata">substipitata</tp:taxon-name-part></tp:taxon-name></italic> in having megasporangia located along the distal half of the two ventral rows, rather than throughout. Additionally, <italic><tp:taxon-name><tp:taxon-name-part taxon-name-part-type="genus" reg="Selaginella">S.</tp:taxon-name-part> <tp:taxon-name-part taxon-name-part-type="species" reg="guaramacalensis">guaramacalensis</tp:taxon-name-part></tp:taxon-name></italic> has so far only been found in the northwestern part of Venezuela, specifically in the Serranía de Guaramacal at the eastern end of the Andes Mountain range in the states of Trujillo and Portuguesa, whereas <italic><tp:taxon-name><tp:taxon-name-part taxon-name-part-type="genus" reg="Selaginella">S.</tp:taxon-name-part> <tp:taxon-name-part taxon-name-part-type="species" reg="substipitata">substipitata</tp:taxon-name-part></tp:taxon-name></italic> is known to occur in the northern, central, and southern regions of the country.</p><p><italic><tp:taxon-name><tp:taxon-name-part taxon-name-part-type="genus" reg="Selaginella">Selaginella</tp:taxon-name-part> <tp:taxon-name-part taxon-name-part-type="species" reg="guaramacalensis">guaramacalensis</tp:taxon-name-part></tp:taxon-name></italic> appears morphologically and geographically close to <italic><tp:taxon-name><tp:taxon-name-part taxon-name-part-type="genus" reg="Selaginella">S.</tp:taxon-name-part> <tp:taxon-name-part taxon-name-part-type="species" reg="meridensis">meridensis</tp:taxon-name-part></tp:taxon-name></italic> Alston. Both species share similar habits and overall megaspore and microspore coloration and ornamentation. Alston et al. (<xref ref-type="bibr" rid="B1">1981</xref>: 267) considered the ornamentation of the microspores’ distal faces of <italic><tp:taxon-name><tp:taxon-name-part taxon-name-part-type="genus" reg="Selaginella">S.</tp:taxon-name-part> <tp:taxon-name-part taxon-name-part-type="species" reg="meridensis">meridensis</tp:taxon-name-part></tp:taxon-name></italic> to be papillate; however, our careful examination of the SEM image of these spores on the holotype (i.e., <italic>J.A. Steyermark 55791</italic>) at <named-content xmlns:xlink="http://www.w3.org/1999/xlink" content-type="dwc:collectionCode" xlink:title="Herbarium - The Natural History Museum" xlink:href="https://scientific-collections.gbif.org/collection/8bb3763f-955c-4791-8777-44de1996b378" xlink:type="simple">BM</named-content> revealed that they are shortly baculate, making them similar to the ones depicted here for <italic><tp:taxon-name><tp:taxon-name-part taxon-name-part-type="genus" reg="Selaginella">S.</tp:taxon-name-part> <tp:taxon-name-part taxon-name-part-type="species" reg="guaramacalensis">guaramacalensis</tp:taxon-name-part></tp:taxon-name></italic> (Fig. <xref ref-type="fig" rid="F17">17</xref>). The morphological similarities between these two taxa initially led us to determine two of the paratypes of <italic><tp:taxon-name><tp:taxon-name-part taxon-name-part-type="genus" reg="Selaginella">S.</tp:taxon-name-part> <tp:taxon-name-part taxon-name-part-type="species" reg="guaramacalensis">guaramacalensis</tp:taxon-name-part></tp:taxon-name></italic> (i.e., <italic>F. Ortega et al. 2731 &amp; 2761</italic> at <abbrev xmlns:xlink="http://www.w3.org/1999/xlink" xlink:title="“Lycophytes and Ferns of Venezuela,” led by Alan R. Smith" xlink:type="simple">UC</abbrev>) as <italic><tp:taxon-name><tp:taxon-name-part taxon-name-part-type="genus" reg="Selaginella">S.</tp:taxon-name-part> <tp:taxon-name-part taxon-name-part-type="species" reg="meridensis">meridensis</tp:taxon-name-part></tp:taxon-name></italic>. However, after further reexamination of this material and additional type material cited here, we are now inclined to treat these two taxa as separate species.</p><p><italic><tp:taxon-name><tp:taxon-name-part taxon-name-part-type="genus" reg="Selaginella">Selaginella</tp:taxon-name-part> <tp:taxon-name-part taxon-name-part-type="species" reg="guaramacalensis">guaramacalensis</tp:taxon-name-part></tp:taxon-name></italic> is distinguished from <italic><tp:taxon-name><tp:taxon-name-part taxon-name-part-type="genus" reg="Selaginella">S.</tp:taxon-name-part> <tp:taxon-name-part taxon-name-part-type="species" reg="meridensis">meridensis</tp:taxon-name-part></tp:taxon-name></italic> by its smooth to slightly corrugate (vs. corrugate) leaves on the upper surface of the leaf lamina, lateral leaves oblong to oblong-ovate (vs. ovate-lanceolate, ovate, or ovate-oblong), smaller (vs. larger), each 3.5–4.4 (vs. 5.0–7.0) mm long with the acroscopic margins serrate to dentate (vs. entire to denticulate or long-ciliate along proximal 1/8) and on the lower surfaces broadly (vs. narrowly) hyaline, bordered by 6–18 (vs. 1–4) rows of elongate, straight-walled, and papillate idioblasts. Its lateral leaf lamina on the lower surface covered by elongate, straight-walled, and papillate idioblasts (vs. lacking idioblasts or, if present, few and sparsely distributed on the acroscopic 1/2 and lacking on the basiscopic 1/2), and the acroscopic halves of the laminae 1/2 (vs. 1/3) wider than the basiscopic halves. Additionally, the lateral leaves of <italic><tp:taxon-name><tp:taxon-name-part taxon-name-part-type="genus" reg="Selaginella">S.</tp:taxon-name-part> <tp:taxon-name-part taxon-name-part-type="species" reg="guaramacalensis">guaramacalensis</tp:taxon-name-part></tp:taxon-name></italic> along the main stems are similar in size, while those of <italic><tp:taxon-name><tp:taxon-name-part taxon-name-part-type="genus" reg="Selaginella">S.</tp:taxon-name-part> <tp:taxon-name-part taxon-name-part-type="species" reg="meridensis">meridensis</tp:taxon-name-part></tp:taxon-name></italic> are smaller in the proximal portion of the stems compared to the distal portion of the axis. <italic><tp:taxon-name><tp:taxon-name-part taxon-name-part-type="genus" reg="Selaginella">Selaginella</tp:taxon-name-part> <tp:taxon-name-part taxon-name-part-type="species" reg="guaramacalensis">guaramacalensis</tp:taxon-name-part></tp:taxon-name></italic> is also notably different from <italic><tp:taxon-name><tp:taxon-name-part taxon-name-part-type="genus" reg="Selaginella">S.</tp:taxon-name-part> <tp:taxon-name-part taxon-name-part-type="species" reg="meridensis">meridensis</tp:taxon-name-part></tp:taxon-name></italic> by its broadly elliptic to broadly ovate-elliptic (vs. narrowly elliptic or broadly ovate) median leaves, with the inner margins entire along the proximal 1/3 and short-ciliate, serrate, or dentate along distal 2/3 (vs. short-ciliate throughout). Additionally, the axillary leaves on the main stems are ovate to ovate-lanceolate (vs. lanceolate to lanceolate-elliptic). Finally, <italic><tp:taxon-name><tp:taxon-name-part taxon-name-part-type="genus" reg="Selaginella">Selaginella</tp:taxon-name-part> <tp:taxon-name-part taxon-name-part-type="species" reg="guaramacalensis">guaramacalensis</tp:taxon-name-part></tp:taxon-name></italic> has been collected on the northeastern Andean flank in the Guaramacal region (Portuguesa and Trujillo), whereas <italic><tp:taxon-name><tp:taxon-name-part taxon-name-part-type="genus" reg="Selaginella">S.</tp:taxon-name-part> <tp:taxon-name-part taxon-name-part-type="species" reg="meridensis">meridensis</tp:taxon-name-part></tp:taxon-name></italic> is known from the western-facing slopes of the same mountain system in Mérida. This pattern of occurrence on opposite slopes is consistent with an allopatric (or possibly peripatric) origin, because gene flow between humid montane populations may be reduced by intervening dry inter-Andean valleys. Such valleys within the Venezuelan Andes are reported to support xerophytic vegetation, which can function as an ecological barrier between montane wet-forest/cloud-forest habitats (<xref ref-type="bibr" rid="B12">Duno de Stefano et al. 2009</xref>).</p></tp:treatment-sec><ref-list><ref id="B10"><mixed-citation xmlns:xlink="http://www.w3.org/1999/xlink" xlink:type="simple">Dorr LJ, Stergios B, Smith AR, Cuello NL (2000) Catalogue of the vascular plants of Guaramacal National Park, Portuguesa and Trujillo State, Venezuela. Contributions from the United States National Herbarium 40: 1–155.</mixed-citation></ref><ref id="B9"><mixed-citation xmlns:xlink="http://www.w3.org/1999/xlink" xlink:type="simple">Cuello NL, Cleef AM, Aymard G (2010) Phytogeography of the vascular páramo flora of Ramal de Guaramacal (Andes, Venezuela) and its ties to other páramo floras. Anales del Jardín Botánico de Madrid 67: 177–193. <ext-link xlink:href="10.3989/ajbm.2253" ext-link-type="doi" xlink:type="simple">https://doi.org/10.3989/ajbm.2253</ext-link></mixed-citation></ref><ref id="B11"><mixed-citation xmlns:xlink="http://www.w3.org/1999/xlink" xlink:type="simple">Dorr LJ, Niño SM (2024) Flora of Guaramacal (Venezuela) II. Gymnosperms, Angiosperms (<tp:taxon-name><tp:taxon-name-part taxon-name-part-type="order">Chloranthales</tp:taxon-name-part></tp:taxon-name>, Magnoliids). Smithsonian Contributions to Botany, no. 120. Smithsonian Institution Scholarly Press, Washington, D.C., 92 pp. <ext-link xlink:href="10.5479/si.27732930" ext-link-type="doi" xlink:type="simple">https://doi.org/10.5479/si.27732930</ext-link></mixed-citation></ref><ref id="B6"><mixed-citation xmlns:xlink="http://www.w3.org/1999/xlink" xlink:type="simple">BirdLife International (2024) Important Bird Area factsheet: Parque Nacional Guaramacal (Venezuela). <ext-link xlink:href="https://datazone.birdlife.org/site/factsheet/parque-nacional-guaramacal-iba-venezuela" ext-link-type="uri" xlink:type="simple">https://datazone.birdlife.org/site/factsheet/parque-nacional-guaramacal-iba-venezuela</ext-link> [accessed 20.12.2024]</mixed-citation></ref><ref id="B26"><mixed-citation xmlns:xlink="http://www.w3.org/1999/xlink" xlink:type="simple">Muñ̃oz D, Castillo R, Salas V (2006) Estado de Conservación del Parque Nacional Guaramacal. En: “Bioparques: Asociación Civil para la Conservación de los Parques Nacionales”. Programa de Observadores de Parques (<ext-link xlink:href="https://www.bioparques.org/" ext-link-type="uri" xlink:type="simple">https://www.bioparques.org/</ext-link>). <ext-link xlink:href="https://www.parkswatch.org" ext-link-type="uri" xlink:type="simple">https://www.parkswatch.org</ext-link> [accessed 20.12.2024]</mixed-citation></ref><ref id="B34"><mixed-citation xmlns:xlink="http://www.w3.org/1999/xlink" xlink:type="simple">Smith AR (1985) Pteridophytes of Venezuela, an annotated list. University of California, Berkeley, California 1–254 + i–vii. Unpublished.</mixed-citation></ref><ref id="B1"><mixed-citation xmlns:xlink="http://www.w3.org/1999/xlink" xlink:type="simple">Alston AHG, Jermy AC, Rankin JM (1981) The genus <italic><tp:taxon-name><tp:taxon-name-part taxon-name-part-type="genus">Selaginella</tp:taxon-name-part></tp:taxon-name></italic> in tropical South America. Bulletin of the British Museum (Natural History) Botany 9: 233–330.</mixed-citation></ref><ref id="B12"><mixed-citation xmlns:xlink="http://www.w3.org/1999/xlink" xlink:type="simple">Duno de Stefano R, Stauffer F, Riina R, Huber O, Aymard G, Hokche O, Berry PE, Meier W (2009) Assessment of vascular plant diversity and endemism in Venezuela. Candollea 64(2): 203–212.</mixed-citation></ref></ref-list></tp:taxon-treatment>
