# Supplementary material for: Ten new species of Selaginella (Lycopodiopsida, Selaginellaceae) from northern South America, primarily Venezuela, with a new status and combination, and distributional updates
Source: PhytoKeys. 2026 Jun 11;276:51–138. doi: 10.3897/phytokeys.276.191365 (PMC13280548; doi:10.3897/phytokeys.276.191365)
Supplement: XML Treatment for Selaginella liesneri [file phytokeys.276.191365-treatment5.xml]

<!DOCTYPE tp:taxon-treatment
  PUBLIC "-//TaxonX//DTD Taxonomic Treatment Publishing DTD v0 20100105//EN" "tax-treatment-NSO.dtd">
<tp:taxon-treatment xmlns:tp="http://www.plazi.org/taxpub"><tp:treatment-meta><kwd-group><label>Taxon classification</label><kwd>
              <named-content content-type="kingdom">Plantae</named-content>
            </kwd><kwd>
              <named-content content-type="order">Selaginellales</named-content>
            </kwd><kwd>
              <named-content content-type="family">Selaginellaceae</named-content>
            </kwd></kwd-group><mixed-citation publication-type="journal"><person-group><name><surname>Valdespino</surname><given-names>Iván A.</given-names></name><name><surname>López</surname><given-names>Christian A.</given-names></name><name><surname>Ceballos</surname><given-names>Jorge I.</given-names></name></person-group><article-title>Ten new species of <italic><tp:taxon-name><tp:taxon-name-part taxon-name-part-type="genus" reg="Selaginella">Selaginella</tp:taxon-name-part></tp:taxon-name></italic> (<tp:taxon-name><tp:taxon-name-part taxon-name-part-type="class" reg="Lycopodiopsida">Lycopodiopsida</tp:taxon-name-part></tp:taxon-name>, <tp:taxon-name><tp:taxon-name-part taxon-name-part-type="family" reg="Selaginellaceae">Selaginellaceae</tp:taxon-name-part></tp:taxon-name>) from northern South America, primarily Venezuela, with a new status and combination, and distributional updates</article-title><source>PhytoKeys</source><day>11</day><month>06</month><year>2026</year><volume>276</volume><fpage>51</fpage><lpage>138</lpage><pub-id pub-id-type="doi">10.3897/phytokeys.276.191365</pub-id></mixed-citation></tp:treatment-meta><tp:nomenclature><tp:taxon-name><object-id xmlns:xlink="http://www.w3.org/1999/xlink" content-type="arpha" xlink:type="simple">66222D05-310C-5CE4-8B0E-29D3329C2F3C</object-id>
                		<tp:taxon-name-part taxon-name-part-type="genus" reg="Selaginella">Selaginella</tp:taxon-name-part> <tp:taxon-name-part taxon-name-part-type="species" reg="liesneri">liesneri</tp:taxon-name-part>
                	
                		<object-id xmlns:xlink="http://www.w3.org/1999/xlink" content-type="ipni" xlink:type="simple">urn:lsid:ipni.org:names:77381373-1</object-id>
                	</tp:taxon-name><tp:taxon-authority>Valdespino</tp:taxon-authority><tp:taxon-status xmlns:xlink="http://www.w3.org/1999/xlink" xlink:type="simple">sp. nov.</tp:taxon-status><xref ref-type="fig" rid="F18">Figs 18</xref><xref ref-type="fig" rid="F19">, 19</xref><xref ref-type="fig" rid="F20">, 20</xref><xref ref-type="fig" rid="F21">, 21</xref><xref ref-type="fig" rid="F22">, 22</xref></tp:nomenclature><tp:treatment-sec sec-type="Diagnosis"><title>Diagnosis.</title><p><italic><tp:taxon-name><tp:taxon-name-part taxon-name-part-type="genus" reg="Selaginella">Selaginella</tp:taxon-name-part> <tp:taxon-name-part taxon-name-part-type="species" reg="liesneri">liesneri</tp:taxon-name-part></tp:taxon-name></italic> differs from <italic><tp:taxon-name><tp:taxon-name-part taxon-name-part-type="genus" reg="Selaginella">S.</tp:taxon-name-part> <tp:taxon-name-part taxon-name-part-type="species" reg="moritziana">moritziana</tp:taxon-name-part></tp:taxon-name></italic> Spring var. <italic>pearcei</italic> (Baker) Valdespino by its erect (vs. ascending to suberect) stems, leaves upper surfaces without (vs. with conspicuous, elongate idioblasts), the lateral leaves upper surfaces without (vs. with) short submarginal to marginal hairs near the basiscopic margins, the median leaves orbicular to orbicular-ovate (vs. ovate-lanceolate to broadly ovate), the apices long-aristate (vs. long-acuminate to short-aristate, or infrequently long-aristate), each arista measuring 0.3–0.6 (vs. each acumen or arista 0.1–0.36) mm long.</p><fig id="F18" position="float" orientation="portrait"><object-id xmlns:xlink="http://www.w3.org/1999/xlink" content-type="doi" xlink:type="simple">10.3897/phytokeys.276.191365.figure18</object-id><object-id xmlns:xlink="http://www.w3.org/1999/xlink" content-type="arpha" xlink:type="simple">82FAB83B-AD7B-5B39-BB46-C60027C68BB8</object-id><label>Figure 18.</label><caption><p>Holotype of <italic><tp:taxon-name><tp:taxon-name-part taxon-name-part-type="genus" reg="Selaginella">Selaginella</tp:taxon-name-part> <tp:taxon-name-part taxon-name-part-type="species" reg="liesneri">liesneri</tp:taxon-name-part></tp:taxon-name></italic> Valdespino. Digitized image courtesy of the herbarium of the University of Panama (<named-content xmlns:xlink="http://www.w3.org/1999/xlink" content-type="dwc:institutional_code" xlink:title="Provincial Museum of Alberta" xlink:href="https://scientific-collections.gbif.org/institution/078b3c16-e1eb-41d2-8220-4df9d00bd39e" xlink:type="simple">PMA</named-content>), from a loaned specimen from the herbarium of the University of California, <italic>R.L. Liesner &amp; B.L. Stannard 16882</italic>, <abbrev xmlns:xlink="http://www.w3.org/1999/xlink" xlink:title="“Lycophytes and Ferns of Venezuela,” led by Alan R. Smith" xlink:type="simple">UC</abbrev>.</p></caption><graphic xmlns:xlink="http://www.w3.org/1999/xlink" xlink:href="phytokeys-276-051_article-191365__-g018.jpg" id="oo_1676600.jpg" position="float" orientation="portrait" xlink:type="simple"><uri content-type="original_file" xlink:type="simple">https://binary.pensoft.net/fig/1676600</uri></graphic></fig><fig id="F19" position="float" orientation="portrait"><object-id xmlns:xlink="http://www.w3.org/1999/xlink" content-type="doi" xlink:type="simple">10.3897/phytokeys.276.191365.figure19</object-id><object-id xmlns:xlink="http://www.w3.org/1999/xlink" content-type="arpha" xlink:type="simple">B8D7AB6E-548B-5EE0-9F23-64BF64645BFB</object-id><label>Figure 19.</label><caption><p><italic><tp:taxon-name><tp:taxon-name-part taxon-name-part-type="genus" reg="Selaginella">Selaginella</tp:taxon-name-part> <tp:taxon-name-part taxon-name-part-type="species" reg="liesneri">liesneri</tp:taxon-name-part></tp:taxon-name></italic> Valdespino. <bold>A</bold>. Section of the stem, upper surface; note lateral (a), median (b), and axillary (c) leaves; <bold>B</bold>. Close-up of a section of the stem, upper surface; note lateral (a) and median (b) leaves; <bold>C</bold>. Median leaf, upper surface; note stomata along the midrib (a), quadrangular to rounded, sinuate-walled cells on leaf lamina (b), and marginal, elongate, straight-walled, papillate idioblasts (c), and long cilia along the inner margin (d); <bold>D</bold>. Median leaf, upper surface; note stomata along the midrib, cells on the leaf lamina, and marginal idioblasts as in <bold>C</bold>, marginal to submarginal stomata along the proximal, outer margin (a), and tufted hairs on the outer base (b); <bold>E</bold>. Close-up of the distal portion and apex of the median leaf, upper surface; note stomata along the distal portion of the midrib (a), and quadrangular and papillate cells on the leaf lamina (b); <bold>F</bold>. Close-up of the proximal portion and base of the median leaf, upper surface; note submarginal to marginal stomata along the proximal 1/3 of the outer margin (a), cells on the leaf lamina (b) as in <bold>E</bold>, and the outer base tufted with long cilia (c); <bold>G</bold>. Close-up of the mid-section of the median leaf, upper surface; note stomata along the midrib (a) and quadrangular and papillate cells on the leaf lamina (b) (same leaf as in <bold>E</bold>); <bold>H</bold>. Median leaf, lower surface; note quadrangular to elongate, sinuate-walled, and laevigate cells (a), and elongate, straight-walled, and papillate idioblasts along the proximal, outer, marginal and submarginal portion of the leaf lamina (b). <bold>A–H</bold> from the holotype, <italic>R.L. Liesner &amp; B.L. Stannard 16882</italic>, <abbrev xmlns:xlink="http://www.w3.org/1999/xlink" xlink:title="“Lycophytes and Ferns of Venezuela,” led by Alan R. Smith" xlink:type="simple">UC</abbrev>.</p></caption><graphic xmlns:xlink="http://www.w3.org/1999/xlink" xlink:href="phytokeys-276-051_article-191365__-g019.jpg" id="oo_1676601.jpg" position="float" orientation="portrait" xlink:type="simple"><uri content-type="original_file" xlink:type="simple">https://binary.pensoft.net/fig/1676601</uri></graphic></fig><fig id="F20" position="float" orientation="portrait"><object-id xmlns:xlink="http://www.w3.org/1999/xlink" content-type="doi" xlink:type="simple">10.3897/phytokeys.276.191365.figure20</object-id><object-id xmlns:xlink="http://www.w3.org/1999/xlink" content-type="arpha" xlink:type="simple">D0FB33D3-DE13-58FB-A205-FBF2F5CF5585</object-id><label>Figure 20.</label><caption><p><italic><tp:taxon-name><tp:taxon-name-part taxon-name-part-type="genus" reg="Selaginella">Selaginella</tp:taxon-name-part> <tp:taxon-name-part taxon-name-part-type="species" reg="liesneri">liesneri</tp:taxon-name-part></tp:taxon-name></italic> Valdespino. <bold>A</bold>. Section of the stem, lower surface; note lateral (a) and median (b) leaves; <bold>B</bold>. Section of the stem, lower surface; note lateral (a), median (b), and axillary (c) leaves; <bold>C</bold>. Close-up of a section of the stem, lower surface; note leaves as in <bold>A</bold>; <bold>D</bold>. Lateral leaf, lower surface; note stomata along the midrib (a), elongate, straight-walled, and papillate idioblasts on the leaf lamina (b) and marginally to submarginally (c); <bold>E</bold>. Lateral leaf, lower surface; <bold>F</bold>. Close-up of the distal portion and apex of the lateral leaf, lower surface; note stomata along the midrib (a), elongate, straight-walled, and papillate idioblasts on the leaf lamina (b), and marginally to submarginally (c) (same leaf as in <bold>E</bold>); <bold>G</bold>. Close-up of proximal portion and base of the lateral leaf, lower surface; note idioblasts on the leaf lamina and margins as in <bold>E</bold>; <bold>H</bold>. Close-up of the mid-section of the lateral leaf, lower surface; note stomata along midrib (a) and elongate, straight-walled, and papillate idioblasts on the leaf lamina (b) (same leaf as in <bold>E</bold>). <bold>A–H</bold> from the holotype, <italic>R.L. Liesner &amp; B.L. Stannard, 16882</italic>, <abbrev xmlns:xlink="http://www.w3.org/1999/xlink" xlink:title="“Lycophytes and Ferns of Venezuela,” led by Alan R. Smith" xlink:type="simple">UC</abbrev>.</p></caption><graphic xmlns:xlink="http://www.w3.org/1999/xlink" xlink:href="phytokeys-276-051_article-191365__-g020.jpg" id="oo_1676602.jpg" position="float" orientation="portrait" xlink:type="simple"><uri content-type="original_file" xlink:type="simple">https://binary.pensoft.net/fig/1676602</uri></graphic></fig><fig id="F21" position="float" orientation="portrait"><object-id xmlns:xlink="http://www.w3.org/1999/xlink" content-type="doi" xlink:type="simple">10.3897/phytokeys.276.191365.figure21</object-id><object-id xmlns:xlink="http://www.w3.org/1999/xlink" content-type="arpha" xlink:type="simple">8FFC54E2-DB1D-5EF6-B576-DDCC0BAF428A</object-id><label>Figure 21.</label><caption><p><italic><tp:taxon-name><tp:taxon-name-part taxon-name-part-type="genus" reg="Selaginella">Selaginella</tp:taxon-name-part> <tp:taxon-name-part taxon-name-part-type="species" reg="liesneri">liesneri</tp:taxon-name-part></tp:taxon-name></italic> Valdespino. <bold>A</bold>. Dorsal sporophyll, upper surface, note stomata along the midrib (a) and elongate, straight-walled, and papillate idioblasts on the leaf lamina (b); <bold>B</bold>. Dorsal sporophyll, lower surface; <bold>C</bold>. Ventral sporophyll, upper surface; note stomata along the midrib (a) and elongate, straight-walled, and papillate idioblasts on the sporophyll lamina (b) and along the margin (c); <bold>D</bold>. Ventral sporophyll, lower surface; note ligule (a). <bold>A–D</bold> from the holotype, <italic>R.L. Liesner &amp; B.L. Stannard, 16882</italic>, <abbrev xmlns:xlink="http://www.w3.org/1999/xlink" xlink:title="“Lycophytes and Ferns of Venezuela,” led by Alan R. Smith" xlink:type="simple">UC</abbrev>.</p></caption><graphic xmlns:xlink="http://www.w3.org/1999/xlink" xlink:href="phytokeys-276-051_article-191365__-g021.jpg" id="oo_1676603.jpg" position="float" orientation="portrait" xlink:type="simple"><uri content-type="original_file" xlink:type="simple">https://binary.pensoft.net/fig/1676603</uri></graphic></fig><fig id="F22" position="float" orientation="portrait"><object-id xmlns:xlink="http://www.w3.org/1999/xlink" content-type="doi" xlink:type="simple">10.3897/phytokeys.276.191365.figure22</object-id><object-id xmlns:xlink="http://www.w3.org/1999/xlink" content-type="arpha" xlink:type="simple">814B410F-FFF3-5E54-8E20-FFD4C0E696F9</object-id><label>Figure 22.</label><caption><p><italic><tp:taxon-name><tp:taxon-name-part taxon-name-part-type="genus" reg="Selaginella">Selaginella</tp:taxon-name-part> <tp:taxon-name-part taxon-name-part-type="species" reg="liesneri">liesneri</tp:taxon-name-part></tp:taxon-name></italic> Valdespino. <bold>A</bold>. Megaspore, proximal face; <bold>B</bold>. Close-up of the megaspore, proximal face (same spore as in <bold>A</bold>); <bold>C</bold>. Microspore, equatorial-proximal face; <bold>D</bold>. Megaspore, distal face; <bold>E</bold>. Close-up of the megaspore, distal face (same spore as in <bold>D</bold>); <bold>F</bold>. Microspore, distal face. <bold>A–D</bold> from the holotype, <italic>R.L. Liesner &amp; B.L. Stannard 16882</italic>, <abbrev xmlns:xlink="http://www.w3.org/1999/xlink" xlink:title="“Lycophytes and Ferns of Venezuela,” led by Alan R. Smith" xlink:type="simple">UC</abbrev>.</p></caption><graphic xmlns:xlink="http://www.w3.org/1999/xlink" xlink:href="phytokeys-276-051_article-191365__-g022.jpg" id="oo_1676604.jpg" position="float" orientation="portrait" xlink:type="simple"><uri content-type="original_file" xlink:type="simple">https://binary.pensoft.net/fig/1676604</uri></graphic></fig></tp:treatment-sec><tp:treatment-sec sec-type="Type"><title>Type.</title><p><bold>Venezuela</bold> • <bold>Amazonas</bold>: Río Negro. Cerro de La Neblina Camp V, Valley N base of Pico Cardona, <named-content xmlns:xlink="http://www.w3.org/1999/xlink" content-type="dwc:verbatimCoordinates" xlink:type="simple">00°49'N, 66°00'W</named-content>, alt. 1250 m, 21–24 Mar. 1984, <italic>R.L. Liesner &amp; B.L. Stannard 16882</italic> (holotype: <abbrev xmlns:xlink="http://www.w3.org/1999/xlink" xlink:title="“Lycophytes and Ferns of Venezuela,” led by Alan R. Smith" xlink:type="simple">UC</abbrev>! [UC1981825]; isotypes: <named-content xmlns:xlink="http://www.w3.org/1999/xlink" content-type="dwc:institutional_code" xlink:title="Missouri Botanical Garden" xlink:href="https://scientific-collections.gbif.org/institution/1be3aa67-8f90-4309-92f4-bd55426a8c09" xlink:type="simple">MO</named-content>! [<named-content xmlns:xlink="http://www.w3.org/1999/xlink" content-type="dwc:institutional_code" xlink:title="Missouri Botanical Garden" xlink:href="https://scientific-collections.gbif.org/institution/1be3aa67-8f90-4309-92f4-bd55426a8c09" xlink:type="simple">MO</named-content>-101415443], <named-content xmlns:xlink="http://www.w3.org/1999/xlink" content-type="dwc:institutional_code" xlink:title="The New York Botanical Garden" xlink:href="https://scientific-collections.gbif.org/institution/ab83e5ab-f4f7-4c9b-a1d5-eb779dfb9377" xlink:type="simple">NY</named-content>!, <named-content xmlns:xlink="http://www.w3.org/1999/xlink" content-type="dwc:institutional_code" xlink:title="Provincial Museum of Alberta" xlink:href="https://scientific-collections.gbif.org/institution/078b3c16-e1eb-41d2-8220-4df9d00bd39e" xlink:type="simple">PMA</named-content>! [Herb. No. 102721], <named-content xmlns:xlink="http://www.w3.org/1999/xlink" content-type="dwc:collectionCode" xlink:title="Herbarium - Universidad Central de Venezuela" xlink:href="https://scientific-collections.gbif.org/collection/5884f1d6-e083-43b3-95c9-c735463b9b23" xlink:type="simple">VEN</named-content>! [Herb. No. 233157]).</p></tp:treatment-sec><tp:treatment-sec sec-type="Description"><title>Description.</title><p><bold><italic>Plants</italic></bold> terrestrial or epipetric. <bold><italic>Stems</italic></bold> erect, stramineous, 20–40 cm in height, 0.5–1.0 mm diam., non-articulate, not flagelliform or stoloniferous, 2- or 3-branched. <bold><italic>Rhizophores</italic></bold> latero-dorsal and axillary-dorsal, restricted to the proximal-most portion (3–7 cm) of the stems, filiform, 0.15–0.4 mm diam. <bold><italic>Leaves</italic></bold> below the first branches seemingly monomorphic and strongly appressed along the proximal 1/2 of the main stems, otherwise heteromorphic, chartaceous to coriaceous, both surfaces glabrous, the upper surfaces bright green to yellowish-green, the lower surfaces shiny yellowish-green (both surfaces becoming brownish after field preservation, presumably with alcohol). <bold><italic>Lateral leaves</italic></bold> on the main stems ascending at 45° to the stems, distant, narrowly ovate to narrowly ovate-elliptic, 2.0–3.3 × 1.0–1.5 mm; bases rounded to truncate-rounded, the acroscopic bases overlapping the stems, the basiscopic bases free from the stems; margins on the upper surfaces greenish, bordered by quadrangular to rounded cells, the acroscopic margins on the lower surfaces broadly hyaline, continuously bordered by a band 1–4 cells wide of idioblasts, the idioblasts elongate, sinuate-walled, and papillate, the papillae in one row on each cell lumen, long-ciliate along proximal 1/2–3/4, otherwise dentate to denticulate distally, the basiscopic margins on the lower surfaces continuously bordered by elongate, straight- to sinuate-walled, and laevigate cells, submarginally with similar cells as in acroscopic margins on the lower surfaces, short- to long-ciliate along proximal 1/8, entire along distal 7/8; apices acute to short-attenuate, tipped by 1–3 teeth; the upper surfaces composed of irregularly shaped, somewhat roundish, rectangular to quadrangular, sinuate-walled cells, some with many papillae on each cell lumen, without stomata, the lower surfaces composed of elongate, sinuate-walled, and laevigate cells intermixed with elongate, straight-walled, and papillate idioblasts throughout, stomata on 2–4 rows along the midrib on central 2/3 of the leaf lamina. <bold><italic>Median leaves</italic></bold> distant to slightly imbricate, ascending, orbicular to orbicular-ovate, 1.4–1.7 × 0.3–0.5 mm; bases subcordate with the inner bases rounded and glabrous and the outer bases decurrent, with a tufted, short- to long-ciliate knob, each with 8–12 long cilia, each measuring 100–200 µm long; the inner margins on the upper surfaces narrowly hyaline, continuously bordered by a band 1 or 2 cells wide of idioblasts, the idioblasts elongate, straight-walled, and papillate, the papillae in one row on each cell lumen, on the lower surfaces green, continuously bordered by 2–4 elongate, straight-walled, and laevigate cells intermixed with sparse elongate, straight-walled, and papillate idioblasts, entire along proximal 1/4, short- to long-ciliate along distal 3/4, the outer margins on the upper surfaces greenish along proximal 1/2, bordered by round, laevigate cells, the distal 1/2 hyaline, continuously bordered by a band 1–3 cells wide of idioblasts, the idioblasts elongate, straight-walled, and papillate, the papillae in one row on each cell lumen, on the lower surfaces hyaline along proximal 1/3–1/2, bordered by 3–6 cells wide of idioblasts, the idioblasts elongate, straight-walled, and papillate, the papillae in 1–3 rows on each cell lumen, on distal 1/2–2/3, bordered by 1–6 cells wide of elongate, straight-walled, and laevigate cells, entire along proximal 1/2, otherwise sparsely long-ciliate to serrate along distal 1/2; apices long-aristate, each arista 0.3–0.6 mm long, tipped by 1–3 teeth; both surfaces without idioblasts, the upper surfaces comprising quadrangular to rounded, sinuate-walled cells, most of these covered by 6–20 papillae, with stomata in 1 or 2 rows along distal 1/2 of the midribs and along proximal 1/2 of the outer margins, the lower surfaces comprising elongate, sinuate-walled cells almost throughout, except for the outer, submarginal to marginal 1/2 where elongate, straight-walled, and papillate idioblasts occur, each idioblast with papillae in 1–3 rows, without stomata. <bold><italic>Axillary leaves</italic></bold> ovate to lanceolate, 2.0–3.0 × 0.9–1.6 mm; bases rounded, glabrous; margins narrowly hyaline, continuously bordered by a band 1 or 2 cells wide of idioblasts, the idioblasts similar to those on the acroscopic margins of the lateral leaves on the lower surfaces, long-ciliate along proximal 1/2–2/3, short-ciliate to dentate distally; apices acute, tipped by 2 or 3 teeth. <bold><italic>Strobili</italic></bold> single and terminal on the branches, 2.0–8.0 mm long. <bold><italic>Sporophylls</italic></bold> monomorphic, without a laminar flap, ovate to narrowly ovate, 1.4–1.7 × 0.5–0.9 mm, each with a strongly developed and distally dentate keel along the midrib on the dorsal sporophylls and entire on the ventral sporophylls; bases rounded; margins narrowly hyaline, dentate; apices long-acuminate, each acumen 0.2–0.4 mm long with margins dentate and tipped by 1–3 teeth; <bold><italic>dorsal sporophylls</italic></bold> with the upper surfaces green with elongate, straight- and sinuate-walled, laevigate cells and with elongate, straight-walled, and papillate idioblasts, the lower surfaces silvery green and comprising elongate or quadrangular, sinuate-walled, and laevigate cells; <bold><italic>ventral sporophylls</italic></bold> with the upper surfaces mostly comprised of elongate, straight-walled, and papillate idioblasts and the lower surface comprising elongate or quadrangular, sinuate-walled, and laevigate cells. <bold><italic>Megasporangia</italic></bold> in two ventral rows; <bold><italic>megaspores</italic></bold> light yellow, rugulate, rugulate-reticulate to reticulate with open to close reticula of low ridges on the proximal faces, without a distinct equatorial flange, the microstructure scabrate and perforate, the distal faces rugulate-reticulate to reticulate with open to close reticula of low ridges, with the microstructure scabrate and perforate, 230–260 µm diam. <bold><italic>Microsporangia</italic></bold> in two dorsal rows; <bold><italic>microspores</italic></bold> yellow or light-tan colored, the proximal faces rugulate with the microstructure echinate, the distal faces capitate to baculate with these elements and the microstructure echinate over a rugulate background, 22–26.5 µm diam.</p></tp:treatment-sec><tp:treatment-sec sec-type="Habitat and distribution"><title>Habitat and distribution.</title><p><italic><tp:taxon-name><tp:taxon-name-part taxon-name-part-type="genus" reg="Selaginella">Selaginella</tp:taxon-name-part> <tp:taxon-name-part taxon-name-part-type="species" reg="liesneri">liesneri</tp:taxon-name-part></tp:taxon-name></italic> is known only from the type collection from Cerro de la Neblina, Amazonas state, Venezuela. It grows in primary tropical wet, montane forests at 1250 m.</p></tp:treatment-sec><tp:treatment-sec sec-type="Eponym"><title>Eponym.</title><p>This species is named after Ronald L. Liesner (1944–present), a staff scientist at the Missouri Botanical Garden (<named-content xmlns:xlink="http://www.w3.org/1999/xlink" content-type="dwc:institutional_code" xlink:title="Missouri Botanical Garden" xlink:href="https://scientific-collections.gbif.org/institution/1be3aa67-8f90-4309-92f4-bd55426a8c09" xlink:type="simple">MO</named-content>), in recognition of his prolific and distinguished career as a botanist and plant collector, who, in addition, has collected several <italic><tp:taxon-name><tp:taxon-name-part taxon-name-part-type="genus" reg="Selaginella">Selaginella</tp:taxon-name-part></tp:taxon-name></italic> novelties from Venezuela, including the one here described.</p></tp:treatment-sec><tp:treatment-sec sec-type="Conservation assessment"><title>Conservation assessment.</title><p><italic><tp:taxon-name><tp:taxon-name-part taxon-name-part-type="genus" reg="Selaginella">Selaginella</tp:taxon-name-part> <tp:taxon-name-part taxon-name-part-type="species" reg="liesneri">liesneri</tp:taxon-name-part></tp:taxon-name></italic> is known only from the type collection from Cerro de la Neblina (Amazonas, Venezuela). Based on a single georeferenced occurrence, the extent of occurrence (<abbrev xmlns:xlink="http://www.w3.org/1999/xlink" xlink:title="extent of occurrence" xlink:type="simple">EOO</abbrev>) cannot be estimated, whereas the area of occupancy (<abbrev xmlns:xlink="http://www.w3.org/1999/xlink" xlink:title="area of occupancy" xlink:type="simple">AOO</abbrev>) is 4 km<sup>2</sup>. The species is therefore known from a single location and an Area of Occupancy (<abbrev xmlns:xlink="http://www.w3.org/1999/xlink" xlink:title="area of occupancy" xlink:type="simple">AOO</abbrev>) of 4 km<sup>2</sup>. The species is therefore known from one location. Although the type locality lies within the Serranía La Neblina protected-area complex, management limitations and illegal mining pressures have been documented in the broader region, including illegal gold mining in lowland sectors and incursions within protected areas (<xref ref-type="bibr" rid="B18">Huber 2001</xref>), which could result in a continuing decline in habitat quality. Accordingly, we provisionally assess <italic><tp:taxon-name><tp:taxon-name-part taxon-name-part-type="genus" reg="Selaginella">S.</tp:taxon-name-part> <tp:taxon-name-part taxon-name-part-type="species" reg="liesneri">liesneri</tp:taxon-name-part></tp:taxon-name></italic> as Critically Endangered (<abbrev xmlns:xlink="http://www.w3.org/1999/xlink" xlink:title="Critically Endangered" xlink:type="simple">CR</abbrev>) under criterion B2ab(iii).</p></tp:treatment-sec><tp:treatment-sec sec-type="Discussion"><title>Discussion.</title><p><italic><tp:taxon-name><tp:taxon-name-part taxon-name-part-type="genus" reg="Selaginella">Selaginella</tp:taxon-name-part> <tp:taxon-name-part taxon-name-part-type="species" reg="liesneri">liesneri</tp:taxon-name-part></tp:taxon-name></italic> is characterized by its erect stems with latero-dorsal, axillary-dorsal, and filiform rhizophores restricted to the proximal-most portion (3–7 cm) of the stems, the leaves without elongate and papillate idioblasts on the upper surfaces, the lateral leaves narrowly ovate to narrowly ovate-elliptic with the upper surfaces glabrous, the axillary leaves ovate to lanceolate with rounded, glabrous bases, narrowly hyaline and long-ciliate along the proximal 1/2–2/3 and short-ciliate to dentate distally. It is further characterized by its median leaves orbicular to orbicular-ovate with the bases plane in side view, subcordate, the inner base glabrous and rounded, the outer base decurrent and tufted with a long-ciliate knob or auricula, each with 8–12 long cilia, megaspores light yellow, and microspores yellow, or light-tan colored.</p><p><italic><tp:taxon-name><tp:taxon-name-part taxon-name-part-type="genus" reg="Selaginella">Selaginella</tp:taxon-name-part> <tp:taxon-name-part taxon-name-part-type="species" reg="liesneri">liesneri</tp:taxon-name-part></tp:taxon-name></italic> is morphologically somewhat similar to <italic><tp:taxon-name><tp:taxon-name-part taxon-name-part-type="genus" reg="Selaginella">S.</tp:taxon-name-part> <tp:taxon-name-part taxon-name-part-type="species" reg="moritziana">moritziana</tp:taxon-name-part></tp:taxon-name></italic> var. <italic>pearcei</italic>, but the characters contrasted in the diagnosis serve to separate them. In addition, <italic><tp:taxon-name><tp:taxon-name-part taxon-name-part-type="genus" reg="Selaginella">S.</tp:taxon-name-part> <tp:taxon-name-part taxon-name-part-type="species" reg="liesneri">liesneri</tp:taxon-name-part></tp:taxon-name></italic> has narrowly ovate to narrowly ovate-elliptic (vs. ovate to ovate-oblong) lateral leaves, with the acroscopic margins long-ciliate along proximal 1/2–3/4, otherwise dentate to denticulate distally (vs. serrate or infrequently ciliate-denticulate along proximal 1/3, otherwise serrulate along distal 2/3), without (vs. frequently with) marginal stomata on the leaf upper surfaces, and the basiscopic margins long-ciliate along proximal 1/8 and entire along distal 7/8 (vs. entire throughout or serrulate on distal-most portion). <italic><tp:taxon-name><tp:taxon-name-part taxon-name-part-type="genus" reg="Selaginella">Selaginella</tp:taxon-name-part> <tp:taxon-name-part taxon-name-part-type="species" reg="liesneri">liesneri</tp:taxon-name-part></tp:taxon-name></italic> is additionally distinct from <italic><tp:taxon-name><tp:taxon-name-part taxon-name-part-type="genus" reg="Selaginella">S.</tp:taxon-name-part> <tp:taxon-name-part taxon-name-part-type="species" reg="moritziana">moritziana</tp:taxon-name-part></tp:taxon-name></italic> var. <italic>pearcei</italic> by its megaspores rugulate, rugulate-reticulate to reticulate on proximal and distal faces (vs. proximal faces reticulate-striate or corrugate-reticulate and distal faces reticulate or reticulate-corrugate), without (vs. frequently with a prominent) equatorial flange. Finally, <italic><tp:taxon-name><tp:taxon-name-part taxon-name-part-type="genus" reg="Selaginella">S.</tp:taxon-name-part> <tp:taxon-name-part taxon-name-part-type="species" reg="liesneri">liesneri</tp:taxon-name-part></tp:taxon-name></italic> is known to date only from the Cerro de la Neblina area in Amazonas State, within the Guayana Highlands of Venezuela, whereas <italic><tp:taxon-name><tp:taxon-name-part taxon-name-part-type="genus" reg="Selaginella">S.</tp:taxon-name-part> <tp:taxon-name-part taxon-name-part-type="species" reg="moritziana">moritziana</tp:taxon-name-part></tp:taxon-name></italic> var. <italic>pearcei</italic> has been documented only from Mérida and Trujillo, restricted to the Cordillera de Mérida, a northeastern offshoot of the Venezuelan Andes.</p><p><italic><tp:taxon-name><tp:taxon-name-part taxon-name-part-type="genus" reg="Selaginella">Selaginella</tp:taxon-name-part> <tp:taxon-name-part taxon-name-part-type="species" reg="liesneri">liesneri</tp:taxon-name-part></tp:taxon-name></italic> is also morphologically similar to <italic><tp:taxon-name><tp:taxon-name-part taxon-name-part-type="genus" reg="Selaginella">S.</tp:taxon-name-part> <tp:taxon-name-part taxon-name-part-type="species" reg="substipitata">substipitata</tp:taxon-name-part></tp:taxon-name></italic> in overall plant shape and by having yellow megaspores, but mainly differs in its orbicular to orbicular-ovate (vs. elliptic to ovate-elliptic) median leaves with the inner margins on upper surface narrowly (vs. widely hyaline), bordered continuously by a band 1 or 2 (vs. 4–6) cells wide of idioblasts, entire along proximal 1/4, short- to long-ciliate along distal 3/4, (vs. serrate throughout on both margins), with the outer margins greenish along proximal 1/2 and narrowly hyaline along distal 1/2 (vs. broadly hyaline throughout and similar to the inner margins). It further differs in its narrowly ovate to narrowly ovate-elliptic (vs. ovate to ovate-oblong) lateral leaves, which lack (vs. have) distinct, elongate, straight-walled idioblasts on the lower surfaces of the leaf lamina. Additionally, its axillary leaf margins are long-ciliate along the proximal 1/2–2/3, and short-ciliate to dentate distally (vs. serrate to denticulate throughout), and its rugulate-reticulate to reticulate (vs. reticulate) megaspores on the distal faces.</p></tp:treatment-sec><ref-list><ref id="B18"><mixed-citation xmlns:xlink="http://www.w3.org/1999/xlink" xlink:type="simple">Huber O (2001) Conservation and environmental concerns in the Venezuelan Amazon. Biodiversity and Conservation 10: 1627–1643. <ext-link xlink:href="10.1023/A:1012042628406" ext-link-type="doi" xlink:type="simple">https://doi.org/10.1023/A:1012042628406</ext-link></mixed-citation></ref></ref-list></tp:taxon-treatment>
