# Supplementary material for: Ten new species of Selaginella (Lycopodiopsida, Selaginellaceae) from northern South America, primarily Venezuela, with a new status and combination, and distributional updates
Source: PhytoKeys. 2026 Jun 11;276:51–138. doi: 10.3897/phytokeys.276.191365 (PMC13280548; doi:10.3897/phytokeys.276.191365)
Supplement: XML Treatment for Selaginella mawarinumensis [file phytokeys.276.191365-treatment6.xml]

<!DOCTYPE tp:taxon-treatment
  PUBLIC "-//TaxonX//DTD Taxonomic Treatment Publishing DTD v0 20100105//EN" "tax-treatment-NSO.dtd">
<tp:taxon-treatment xmlns:tp="http://www.plazi.org/taxpub"><tp:treatment-meta><kwd-group><label>Taxon classification</label><kwd>
              <named-content content-type="kingdom">Plantae</named-content>
            </kwd><kwd>
              <named-content content-type="order">Selaginellales</named-content>
            </kwd><kwd>
              <named-content content-type="family">Selaginellaceae</named-content>
            </kwd></kwd-group><mixed-citation publication-type="journal"><person-group><name><surname>Valdespino</surname><given-names>Iván A.</given-names></name><name><surname>López</surname><given-names>Christian A.</given-names></name><name><surname>Ceballos</surname><given-names>Jorge I.</given-names></name></person-group><article-title>Ten new species of <italic><tp:taxon-name><tp:taxon-name-part taxon-name-part-type="genus" reg="Selaginella">Selaginella</tp:taxon-name-part></tp:taxon-name></italic> (<tp:taxon-name><tp:taxon-name-part taxon-name-part-type="class" reg="Lycopodiopsida">Lycopodiopsida</tp:taxon-name-part></tp:taxon-name>, <tp:taxon-name><tp:taxon-name-part taxon-name-part-type="family" reg="Selaginellaceae">Selaginellaceae</tp:taxon-name-part></tp:taxon-name>) from northern South America, primarily Venezuela, with a new status and combination, and distributional updates</article-title><source>PhytoKeys</source><day>11</day><month>06</month><year>2026</year><volume>276</volume><fpage>51</fpage><lpage>138</lpage><pub-id pub-id-type="doi">10.3897/phytokeys.276.191365</pub-id></mixed-citation></tp:treatment-meta><tp:nomenclature><tp:taxon-name><object-id xmlns:xlink="http://www.w3.org/1999/xlink" content-type="arpha" xlink:type="simple">ACCB3800-C751-581B-B6A2-E6D42667E5CC</object-id>
                		<tp:taxon-name-part taxon-name-part-type="genus" reg="Selaginella">Selaginella</tp:taxon-name-part> <tp:taxon-name-part taxon-name-part-type="species" reg="mawarinumensis">mawarinumensis</tp:taxon-name-part>
                	
                		<object-id xmlns:xlink="http://www.w3.org/1999/xlink" content-type="ipni" xlink:type="simple">urn:lsid:ipni.org:names:77381375-1</object-id>
                	</tp:taxon-name><tp:taxon-authority>Valdespino &amp; C.López</tp:taxon-authority><tp:taxon-status xmlns:xlink="http://www.w3.org/1999/xlink" xlink:type="simple">sp. nov.</tp:taxon-status><xref ref-type="fig" rid="F23">Figs 23</xref><xref ref-type="fig" rid="F24">, 24</xref><xref ref-type="fig" rid="F25">, 25</xref><xref ref-type="fig" rid="F26">, 26</xref></tp:nomenclature><tp:treatment-sec sec-type="Diagnosis"><title>Diagnosis.</title><p><italic><tp:taxon-name><tp:taxon-name-part taxon-name-part-type="genus" reg="Selaginella">Selaginella</tp:taxon-name-part> <tp:taxon-name-part taxon-name-part-type="species" reg="mawarinumensis">mawarinumensis</tp:taxon-name-part></tp:taxon-name></italic> is distinguished from <italic><tp:taxon-name><tp:taxon-name-part taxon-name-part-type="genus" reg="Selaginella">S.</tp:taxon-name-part> <tp:taxon-name-part taxon-name-part-type="species" reg="applanata">applanata</tp:taxon-name-part></tp:taxon-name></italic> A.Braun by its elliptic to elliptic-ovate (vs. broadly-ovate, broadly ovate-elliptic to broadly elliptic) median leaves with the margins broadly (vs. narrowly) hyaline, continuously bordered by a band 3–8 (vs. 1–3) cells wide of elongate, straight-walled, and papillate idioblasts, with the outer margins sparsely, long-ciliate throughout (vs. sparsely long-ciliate along proximal 1/4–1/2, otherwise dentate to denticulate distally).</p><fig id="F23" position="float" orientation="portrait"><object-id xmlns:xlink="http://www.w3.org/1999/xlink" content-type="doi" xlink:type="simple">10.3897/phytokeys.276.191365.figure23</object-id><object-id xmlns:xlink="http://www.w3.org/1999/xlink" content-type="arpha" xlink:type="simple">A5323038-8632-53D3-93B4-78176945E884</object-id><label>Figure 23.</label><caption><p>Holotype of <italic><tp:taxon-name><tp:taxon-name-part taxon-name-part-type="genus" reg="Selaginella">Selaginella</tp:taxon-name-part> <tp:taxon-name-part taxon-name-part-type="species" reg="mawarinumensis">mawarinumensis</tp:taxon-name-part></tp:taxon-name></italic> Valdespino &amp; C.López. Digitized image courtesy of the herbarium of the University of Panama (<named-content xmlns:xlink="http://www.w3.org/1999/xlink" content-type="dwc:institutional_code" xlink:title="Provincial Museum of Alberta" xlink:href="https://scientific-collections.gbif.org/institution/078b3c16-e1eb-41d2-8220-4df9d00bd39e" xlink:type="simple">PMA</named-content>), from a loaned specimen from the herbarium of the New York Botanical Garden, <italic>J.M. Beitel 85205</italic>, <named-content xmlns:xlink="http://www.w3.org/1999/xlink" content-type="dwc:institutional_code" xlink:title="The New York Botanical Garden" xlink:href="https://scientific-collections.gbif.org/institution/ab83e5ab-f4f7-4c9b-a1d5-eb779dfb9377" xlink:type="simple">NY</named-content>.</p></caption><graphic xmlns:xlink="http://www.w3.org/1999/xlink" xlink:href="phytokeys-276-051_article-191365__-g023.jpg" id="oo_1676605.jpg" position="float" orientation="portrait" xlink:type="simple"><uri content-type="original_file" xlink:type="simple">https://binary.pensoft.net/fig/1676605</uri></graphic></fig><fig id="F24" position="float" orientation="portrait"><object-id xmlns:xlink="http://www.w3.org/1999/xlink" content-type="doi" xlink:type="simple">10.3897/phytokeys.276.191365.figure24</object-id><object-id xmlns:xlink="http://www.w3.org/1999/xlink" content-type="arpha" xlink:type="simple">A4BCC478-7B14-5B46-86EF-F47D9246421D</object-id><label>Figure 24.</label><caption><p><italic><tp:taxon-name><tp:taxon-name-part taxon-name-part-type="genus" reg="Selaginella">Selaginella</tp:taxon-name-part> <tp:taxon-name-part taxon-name-part-type="species" reg="mawarinumensis">mawarinumensis</tp:taxon-name-part></tp:taxon-name></italic> Valdespino &amp; C.López. <bold>A</bold>. Section of the stem, upper surface; note lateral (a) and median (b) leaves; <bold>B</bold>. Median leaves, upper surface; <bold>C</bold>. Close-up of the distal portion and apex of the median leaf, upper surface (same leaf as in <bold>B</bold>); note stomata along the midrib (a), rounded, quadrangular to rectangular, sinuate-walled, and papillate cells on the leaf lamina (b), and elongate, straight-walled, and papillate idioblasts along the margins (c); <bold>D</bold>. Close-up of the proximal portion and base of the median leaf, upper surface (same leaf as in <bold>B</bold>); note stomata along the midrib (a) and submarginally on the proximal portion of the outer leaf half (b), rounded, quadrangular to rectangular, and papillate cells on the leaf lamina (c), marginal, elongate, straight-walled, and papillate idioblasts (d), and tufted hairs on the outer base (e); <bold>E</bold>. Median leaf, upper surface; note tooth-like hairs (a) along the proximal portion of the arista; <bold>F</bold>. Close-up of the inner half of the median leaf, upper surface (same leaf as in <bold>E</bold>); note rounded, quadrangular to rectangular, and papillate cells on the leaf lamina (a), and marginal, elongate, straight-walled, and papillate idioblasts (b); <bold>G</bold>. Close-up of the outer half of the median leaf, upper surface (same leaf as in <bold>E</bold>); note submarginal stomata on the proximal portion of the outer leaf half (a), and cells on the leaf lamina and marginal idioblasts as in <bold>F</bold>; <bold>H</bold>. Close-up of median leaf, upper surface; note rounded, quadrangular to rectangular, papillate cells on the leaf lamina. <bold>A–H</bold> from the holotype, <italic>J.M. Beitel 85205</italic>, <named-content xmlns:xlink="http://www.w3.org/1999/xlink" content-type="dwc:institutional_code" xlink:title="The New York Botanical Garden" xlink:href="https://scientific-collections.gbif.org/institution/ab83e5ab-f4f7-4c9b-a1d5-eb779dfb9377" xlink:type="simple">NY</named-content>.</p></caption><graphic xmlns:xlink="http://www.w3.org/1999/xlink" xlink:href="phytokeys-276-051_article-191365__-g024.jpg" id="oo_1676606.jpg" position="float" orientation="portrait" xlink:type="simple"><uri content-type="original_file" xlink:type="simple">https://binary.pensoft.net/fig/1676606</uri></graphic></fig><fig id="F25" position="float" orientation="portrait"><object-id xmlns:xlink="http://www.w3.org/1999/xlink" content-type="doi" xlink:type="simple">10.3897/phytokeys.276.191365.figure25</object-id><object-id xmlns:xlink="http://www.w3.org/1999/xlink" content-type="arpha" xlink:type="simple">16621503-0811-579C-A797-D2F0C1933108</object-id><label>Figure 25.</label><caption><p><italic><tp:taxon-name><tp:taxon-name-part taxon-name-part-type="genus" reg="Selaginella">Selaginella</tp:taxon-name-part> <tp:taxon-name-part taxon-name-part-type="species" reg="mawarinumensis">mawarinumensis</tp:taxon-name-part></tp:taxon-name></italic> Valdespino &amp; C.López. <bold>A</bold>. Median leaf, lower surface; note marginal, elongate, straight-walled, and papillate idioblasts (a); <bold>B</bold>. Close-up of the middle portion of the outer half of the median leaf, lower surface (same leaf as in <bold>A</bold>); note outer margin as in <bold>A</bold>; <bold>C</bold>. Close-up of the mid-section of the median leaf, lower surface (same leaf as in <bold>A</bold>); note distal 1/2 of inner margin with idioblasts as in <bold>A</bold>; <bold>D</bold>. Axillary leaf (a) and portions of the lateral leaves (b), lower surface; note the axillary leaf with stomata along the midrib (c), elongate, straight-walled, and papillate idioblasts on the leaf lamina (d) and similar idioblasts on the margins (e), and long-ciliate margins along the proximal half of the leaf lamina (f). <bold>A–D</bold> from the holotype, <italic>J.M. Beitel 85205</italic>, <named-content xmlns:xlink="http://www.w3.org/1999/xlink" content-type="dwc:institutional_code" xlink:title="The New York Botanical Garden" xlink:href="https://scientific-collections.gbif.org/institution/ab83e5ab-f4f7-4c9b-a1d5-eb779dfb9377" xlink:type="simple">NY</named-content>.</p></caption><graphic xmlns:xlink="http://www.w3.org/1999/xlink" xlink:href="phytokeys-276-051_article-191365__-g025.jpg" id="oo_1676607.jpg" position="float" orientation="portrait" xlink:type="simple"><uri content-type="original_file" xlink:type="simple">https://binary.pensoft.net/fig/1676607</uri></graphic></fig><fig id="F26" position="float" orientation="portrait"><object-id xmlns:xlink="http://www.w3.org/1999/xlink" content-type="doi" xlink:type="simple">10.3897/phytokeys.276.191365.figure26</object-id><object-id xmlns:xlink="http://www.w3.org/1999/xlink" content-type="arpha" xlink:type="simple">466B21A9-7D6F-5B28-A0B0-3AB9B38F4F18</object-id><label>Figure 26.</label><caption><p><italic><tp:taxon-name><tp:taxon-name-part taxon-name-part-type="genus" reg="Selaginella">Selaginella</tp:taxon-name-part> <tp:taxon-name-part taxon-name-part-type="species" reg="mawarinumensis">mawarinumensis</tp:taxon-name-part></tp:taxon-name></italic> Valdespino &amp; C.López. <bold>A</bold>. Lateral leaf, upper surface; <bold>B</bold>. Close-up of the distal portion and apex of the lateral leaf, upper surface (same leaf as in <bold>A</bold>); note rounded, quadrangular to rectangular, and papillate (a) and laevigate (b) cells; <bold>C</bold>. Close-up of the proximal portion and base of the lateral leaf, upper surface (same leaf as in <bold>A</bold>); note rounded, quadrangular to rectangular, and papillate (a) and laevigate (b) cells, long cilia along the acroscopic margin (c), and the ligule (d); <bold>D</bold>. Close-up of the lateral leaf, upper surface (same leaf as in <bold>A</bold>); note rounded, quadrangular to rectangular, sinuate-walled, and papillate cells; <bold>E</bold>. Section of the stem, lower surface; note lateral (a), median (b), and axillary (c) leaves; <bold>F</bold>. Lateral leaf, lower surface; <bold>G</bold>. Close-up of distal portion and apex of the lateral leaf, lower surface (same leaf as in <bold>F</bold>); note stomata along the midrib (a), elongate, straight-walled, and papillate idioblasts on the leaf lamina (b), and similar idioblasts on the margins (c); <bold>H</bold>. Close-up of the proximal portion and base of the lateral leaf, lower surface (same leaf as in <bold>F</bold>); note stomata, cells on the leaf lamina, and margins as in <bold>G</bold>, and long-ciliate acroscopic margins along the proximal portion of the lamina (a). <bold>A–H</bold> from the holotype, <italic>J.M. Beitel 85205</italic>, <named-content xmlns:xlink="http://www.w3.org/1999/xlink" content-type="dwc:institutional_code" xlink:title="The New York Botanical Garden" xlink:href="https://scientific-collections.gbif.org/institution/ab83e5ab-f4f7-4c9b-a1d5-eb779dfb9377" xlink:type="simple">NY</named-content>.</p></caption><graphic xmlns:xlink="http://www.w3.org/1999/xlink" xlink:href="phytokeys-276-051_article-191365__-g026.jpg" id="oo_1676608.jpg" position="float" orientation="portrait" xlink:type="simple"><uri content-type="original_file" xlink:type="simple">https://binary.pensoft.net/fig/1676608</uri></graphic></fig></tp:treatment-sec><tp:treatment-sec sec-type="Type"><title>Type.</title><p><bold>Venezuela</bold> • <bold>Amazonas</bold>: Depto. Río Negro, N of [Neblina Base] Camp, <named-content xmlns:xlink="http://www.w3.org/1999/xlink" content-type="dwc:verbatimCoordinates" xlink:type="simple">00°49'50"N, 66°09'40"W</named-content>, alt. 140 m, 17 Feb. 1985, <italic>J.M. Beitel 85205</italic> (holotype: <named-content xmlns:xlink="http://www.w3.org/1999/xlink" content-type="dwc:institutional_code" xlink:title="The New York Botanical Garden" xlink:href="https://scientific-collections.gbif.org/institution/ab83e5ab-f4f7-4c9b-a1d5-eb779dfb9377" xlink:type="simple">NY</named-content>! [NY02685713]; isotypes: <named-content xmlns:xlink="http://www.w3.org/1999/xlink" content-type="dwc:institutional_code" xlink:title="Provincial Museum of Alberta" xlink:href="https://scientific-collections.gbif.org/institution/078b3c16-e1eb-41d2-8220-4df9d00bd39e" xlink:type="simple">PMA</named-content>!, <abbrev xmlns:xlink="http://www.w3.org/1999/xlink" xlink:title="“Lycophytes and Ferns of Venezuela,” led by Alan R. Smith" xlink:type="simple">UC</abbrev>! [UC1551681], <named-content xmlns:xlink="http://www.w3.org/1999/xlink" content-type="dwc:collectionCode" xlink:title="Herbarium - Universidad Central de Venezuela" xlink:href="https://scientific-collections.gbif.org/collection/5884f1d6-e083-43b3-95c9-c735463b9b23" xlink:type="simple">VEN</named-content> [Herb. No. 318841]).</p></tp:treatment-sec><tp:treatment-sec sec-type="Description"><title>Description.</title><p><bold><italic>Plants</italic></bold> terrestrial, epipetric, or epiphytic on the lower portions of the tree trunks. <bold><italic>Stems</italic></bold> creeping, stramineous, 10–30 cm long, 0.3–0.6 mm diam., non-articulate, not flagelliform or stoloniferous, 1–3-branched. <bold><italic>Rhizophores</italic></bold> axillary, borne throughout the length of the stems, filiform, 0.1–0.3 mm diam. <bold><italic>Leaves</italic></bold> heteromorphic, chartaceous, both surfaces laevigate, the upper surfaces bright green to yellowish-green, smooth, the lower surfaces shiny green to yellowish-green (both surfaces also brownish after treatment in the field, probably with alcohol). <bold><italic>Lateral leaves</italic></bold> on main stems perpendicular at 90° to the stems, distant, glabrous, oblong to oblong-ovate, 2.4–3.2 × 0.8–1.8 mm; bases rounded, rounded-geniculate to rounded-truncate, the acroscopic bases strongly overlapping the stem, the basiscopic bases free from the stems; the acroscopic margins on the upper surfaces greenish, continuously bordered by a band 2–8 cells wide, the cells elongate, laevigate, and sinuate-walled, intermixed with greenish-hyaline portions, these composed of a band 1 or 2 cells wide of idioblasts, the idioblasts elongate, straight-walled and papillate, the papillae in one row on each cell lumen, on the lower surfaces broadly hyaline, continuously bordered by a band 3–20 cells wide of idioblasts, the idioblasts elongate, straight-walled, and papillate, the papillae mostly in one row or occasionally in 2 rows on each cell lumen, long-ciliate along proximal 1/4–1/3, short-ciliate along central 1/4–1/3, and dentate to denticulate along distal 1/3–1/2, the basiscopic margins on the upper surfaces, green, bordered by rounded to quadrangular, sinuate-walled, and papillate cells, the papillae abundant, and evenly distributed on each cell lumen, on the lower surfaces continuously bordered by a band 1–3 cells wide of idioblasts, the idioblasts as those in the acroscopic margins on the lower surface, long- to short-ciliate along proximal 1/4–1/3, otherwise short-ciliate to dentate distally; apices broadly acute, tipped by 3–6 teeth; upper surfaces composed of irregularly shaped, somewhat roundish, quadrangular to rectangular, sinuate-walled, and papillate cells, each cell lumen with 8–20 papillae distributed throughout, without stomata, the lower surfaces composed of elongate, sinuate-walled, and laevigate cells intermixed, particularly on acroscopic half of the leaf lamina, with elongate, straight-walled, and papillate idioblasts, stomata on 1–3 rows throughout the midrib of the leaf lamina. <bold><italic>Median leaves</italic></bold> imbricate, ascending, elliptic to elliptic-ovate, 1.2–1.7 × 0.6–1.2 mm; bases plane in side view, rounded to rounded-oblique with the inner bases rounded-oblique and glabrous and the outer bases, rounded and tufted with 3–5 long cilia, each 150–230 µm long; the margins on the upper surfaces broadly hyaline, continuously bordered by a band 3–8 cells wide of idioblasts, the idioblasts elongate, straight-walled, and papillate, the papillae usually in one row or occasionally in two rows on each cell lumen, the inner margins sparsely, long-ciliate along proximal 1/2–2/3, otherwise short-ciliate along distal 1/2–1/3, the outer margins sparsely, long-ciliate throughout, the inner margins on the lower surfaces with a hyaline border along distal 1/2 as on the upper surfaces, otherwise composed of a 5–7 cells wide band of elongate, sinuate-walled, and laevigate cells, the outer margins on the lower surfaces as on the upper surfaces; apices long-aristate, each arista 0.3–0.6 mm long, with tooth-like hairs on the upper surface and distally tipped by 1–3 teeth; upper and lower leaf surfaces without idioblasts, the upper surfaces mostly comprised of roundish, quadrangular to rectangular, sinuate-walled, and papillate cells, the papillae on each cell lumen as those on upper surface of lateral leaves or few, sparsely distributed, roundish, quadrangular to rectangular, sinuate-walled, and laevigate cells, with stomata in 1–3 rows the distal 2/3–3/4 of the midribs and few on proximal 1/4 of submarginal region of the outer leaf half, the lower surfaces comprising elongate, sinuate-walled, and laevigate cells, without stomata. <bold><italic>Axillary leaves</italic></bold> oblong to oblong-ovate or lanceolate, 1.5–2.4 × 0.7–1.0 mm; bases rounded or subcordate, glabrous; margins narrowly- to broadly hyaline, continuously bordered by a band 2–10 cells wide of idioblasts, the idioblasts similar to those on the acroscopic margins of lateral leaves, long-ciliate along proximal 1/2–2/3, short-ciliate to serrate distally; apices acute to broadly acute, tipped by 2 or 3 teeth; the upper and lower surfaces as in the lateral leaves. <bold><italic>Strobili</italic></bold> terminal, solitary or bifurcate on branches, 0.4–15 cm long. <bold><italic>Sporophylls</italic></bold> monomorphic, without a laminar flap, each with a strongly developed and dentate to denticulate keel along distal 3/4 of the lamina midrib; bases rounded; margins broadly hyaline on both surfaces, bordered by a band 2–6 cells wide of idioblasts, the idioblasts similar to those on the acroscopic margins of the median leaves, entire along proximal 2/3, otherwise sparsely denticulate on distal 1/3 on the dorsal sporophylls and on the ventral sporophylls entire; apices short-acuminate, each acumen 0.1 or 0.2 mm long, with the margins sparsely denticulate and tipped by 1–3 teeth; <bold><italic>dorsal sporophylls</italic></bold> ovate, 1.0–1.2 × 0.5–0.7 mm; the upper surfaces green and cells as in the median leaves, the lower surfaces silvery green and comprising elongate, sinuate-walled cells; <bold><italic>ventral sporophylls</italic></bold> lanceolate to ovate-lanceolate, 1.1–1.4 × 0.4–0.6 mm; bases rounded; the upper and lower surfaces silvery green and comprising elongate, sinuate-walled cells. <bold><italic>Megasporangia</italic></bold> on two ventral rows; <bold><italic>megaspores</italic></bold> underdeveloped, cream to light-yellow, proximal faces rugulate without a prominent equatorial flange, the microstructure not observed, the distal faces reticulate, with open or closed reticulae, the microstructure not studied, 150–200 μm diam. <bold><italic>Microsporangia</italic></bold> in two dorsal rows; <bold><italic>microspores</italic></bold> underdeveloped, yellow to light-orange, the sculpturing pattern and diameter unknown.</p></tp:treatment-sec><tp:treatment-sec sec-type="Habitat and distribution"><title>Habitat and distribution.</title><p><italic><tp:taxon-name><tp:taxon-name-part taxon-name-part-type="genus" reg="Selaginella">Selaginella</tp:taxon-name-part> <tp:taxon-name-part taxon-name-part-type="species" reg="mawarinumensis">mawarinumensis</tp:taxon-name-part></tp:taxon-name></italic> grows as a terrestrial, creeping plant in low-elevation riparian habitats (140–170 m) in the Cerro de la Neblina, Amazonas State, Venezuela. It occurs along the Río Mawarinuma, near the Neblina Base Camp and at the Puerto Chimo camp, typically on moist riverbanks, steep banks, and riverbeds, and occasionally at the bases or lower trunks of trees.</p></tp:treatment-sec><tp:treatment-sec sec-type="Etymology"><title>Etymology.</title><p>The species is named after the Mawarinuma River in Venezuela, in the area where most specimens were collected.</p></tp:treatment-sec><tp:treatment-sec sec-type="Conservation assessment"><title>Conservation assessment.</title><p><italic><tp:taxon-name><tp:taxon-name-part taxon-name-part-type="genus" reg="Selaginella">Selaginella</tp:taxon-name-part> <tp:taxon-name-part taxon-name-part-type="species" reg="mawarinumensis">mawarinumensis</tp:taxon-name-part></tp:taxon-name></italic> is known from the lower Río Mawarinuma area near the Cerro de la Neblina Base Camp and nearby Puerto Chimo camp, in Amazonas, Venezuela. Although nine collections are known, they correspond to only three distinct georeferenced localities, all clustered within a very small area. Using GeoCAT, the Extent of Occurrence (<abbrev xmlns:xlink="http://www.w3.org/1999/xlink" xlink:title="extent of occurrence" xlink:type="simple">EOO</abbrev>) is 0.860 km<sup>2</sup> and the Area of Occupancy (<abbrev xmlns:xlink="http://www.w3.org/1999/xlink" xlink:title="area of occupancy" xlink:type="simple">AOO</abbrev>) is 8 km<sup>2</sup>. Given the very restricted range and the fact that the records likely represent a single location (<italic>sensu</italic> IUCN), any localized disturbance could rapidly affect the entire known population. In addition, human pressures in the Neblina protected-area complex, including illegal mining and limitations in effective management, have been documented and may contribute to a continuing decline in habitat quality (<xref ref-type="bibr" rid="B18">Huber 2001</xref>). We therefore provisionally assess <italic><tp:taxon-name><tp:taxon-name-part taxon-name-part-type="genus" reg="Selaginella">S.</tp:taxon-name-part> <tp:taxon-name-part taxon-name-part-type="species" reg="mawarinumensis">mawarinumensis</tp:taxon-name-part></tp:taxon-name></italic> as Critically Endangered (<abbrev xmlns:xlink="http://www.w3.org/1999/xlink" xlink:title="Critically Endangered" xlink:type="simple">CR</abbrev>) under criterion B1ab(iii)+B2ab(iii).</p></tp:treatment-sec><tp:treatment-sec sec-type="Additional specimens examined (paratypes)"><title>Additional specimens examined (paratypes).</title><p><bold>Venezuela</bold> • <bold>Amazonas</bold>: Depto. Río Negro, near Cerro de la Neblina Base Camp on Río Mawarinuma, <named-content xmlns:xlink="http://www.w3.org/1999/xlink" content-type="dwc:verbatimCoordinates" xlink:type="simple">00°50'N, 66°10'W</named-content>, alt. 140 m, 25–26 Nov. 1984, <italic>R.L. Liesner 17284</italic> (<named-content xmlns:xlink="http://www.w3.org/1999/xlink" content-type="dwc:institutional_code" xlink:title="Missouri Botanical Garden" xlink:href="https://scientific-collections.gbif.org/institution/1be3aa67-8f90-4309-92f4-bd55426a8c09" xlink:type="simple">MO</named-content>, <named-content xmlns:xlink="http://www.w3.org/1999/xlink" content-type="dwc:institutional_code" xlink:title="The New York Botanical Garden" xlink:href="https://scientific-collections.gbif.org/institution/ab83e5ab-f4f7-4c9b-a1d5-eb779dfb9377" xlink:type="simple">NY</named-content>, <abbrev xmlns:xlink="http://www.w3.org/1999/xlink" xlink:title="“Lycophytes and Ferns of Venezuela,” led by Alan R. Smith" xlink:type="simple">UC</abbrev>, <named-content xmlns:xlink="http://www.w3.org/1999/xlink" content-type="dwc:collectionCode" xlink:title="Herbarium - Universidad Central de Venezuela" xlink:href="https://scientific-collections.gbif.org/collection/5884f1d6-e083-43b3-95c9-c735463b9b23" xlink:type="simple">VEN</named-content>), • Neblina Base Camp on Río Bario (= Río Mawarinuma), SE of [Neblina Base] Camp, at end of Bongo trail, <named-content xmlns:xlink="http://www.w3.org/1999/xlink" content-type="dwc:verbatimCoordinates" xlink:type="simple">00°49'50"N, 66°09'40"W</named-content>, alt. 140 m, 26 Jan. 1985, <italic>J.M. Beitel 85042</italic> (<named-content xmlns:xlink="http://www.w3.org/1999/xlink" content-type="dwc:institutional_code" xlink:title="The New York Botanical Garden" xlink:href="https://scientific-collections.gbif.org/institution/ab83e5ab-f4f7-4c9b-a1d5-eb779dfb9377" xlink:type="simple">NY</named-content>, <named-content xmlns:xlink="http://www.w3.org/1999/xlink" content-type="dwc:collectionCode" xlink:title="Herbarium - Universidad Central de Venezuela" xlink:href="https://scientific-collections.gbif.org/collection/5884f1d6-e083-43b3-95c9-c735463b9b23" xlink:type="simple">VEN</named-content>), • N of [Neblina Base] Camp, <named-content xmlns:xlink="http://www.w3.org/1999/xlink" content-type="dwc:verbatimCoordinates" xlink:type="simple">00°49'50"N, 66°09'40"W</named-content>, alt. 140 m, 21 Feb. 1985, <italic>J.M. Beitel 85240</italic> (<named-content xmlns:xlink="http://www.w3.org/1999/xlink" content-type="dwc:institutional_code" xlink:title="Missouri Botanical Garden" xlink:href="https://scientific-collections.gbif.org/institution/1be3aa67-8f90-4309-92f4-bd55426a8c09" xlink:type="simple">MO</named-content>, <named-content xmlns:xlink="http://www.w3.org/1999/xlink" content-type="dwc:institutional_code" xlink:title="The New York Botanical Garden" xlink:href="https://scientific-collections.gbif.org/institution/ab83e5ab-f4f7-4c9b-a1d5-eb779dfb9377" xlink:type="simple">NY</named-content>-2 sheets, <abbrev xmlns:xlink="http://www.w3.org/1999/xlink" xlink:title="“Lycophytes and Ferns of Venezuela,” led by Alan R. Smith" xlink:type="simple">UC</abbrev>, W-n.v.), 23 Feb. 1985, <italic>J.M. Beitel 85261</italic> (<named-content xmlns:xlink="http://www.w3.org/1999/xlink" content-type="dwc:institutional_code" xlink:title="The New York Botanical Garden" xlink:href="https://scientific-collections.gbif.org/institution/ab83e5ab-f4f7-4c9b-a1d5-eb779dfb9377" xlink:type="simple">NY</named-content>, <abbrev xmlns:xlink="http://www.w3.org/1999/xlink" xlink:title="“Lycophytes and Ferns of Venezuela,” led by Alan R. Smith" xlink:type="simple">UC</abbrev>, <named-content xmlns:xlink="http://www.w3.org/1999/xlink" content-type="dwc:collectionCode" xlink:title="Herbarium - Universidad Central de Venezuela" xlink:href="https://scientific-collections.gbif.org/collection/5884f1d6-e083-43b3-95c9-c735463b9b23" xlink:type="simple">VEN</named-content>), • NE tip of large island upstream from Neblina Base Camp along Río Mawarinuma, <named-content xmlns:xlink="http://www.w3.org/1999/xlink" content-type="dwc:verbatimCoordinates" xlink:type="simple">00°50'N, 66°10'W</named-content>, alt. 160 m, 27 Nov. 1984, <italic>R. Kral &amp; R.L. Liesner 71839</italic> (<abbrev xmlns:xlink="http://www.w3.org/1999/xlink" xlink:title="“Lycophytes and Ferns of Venezuela,” led by Alan R. Smith" xlink:type="simple">UC</abbrev>, <named-content xmlns:xlink="http://www.w3.org/1999/xlink" content-type="dwc:collectionCode" xlink:title="Herbarium - Universidad Central de Venezuela" xlink:href="https://scientific-collections.gbif.org/collection/5884f1d6-e083-43b3-95c9-c735463b9b23" xlink:type="simple">VEN</named-content>), • near Cerro de la Neblina Base Camp on Río Mawarinuma, <named-content xmlns:xlink="http://www.w3.org/1999/xlink" content-type="dwc:verbatimCoordinates" xlink:type="simple">00°50'N, 66°10'W</named-content>, alt. 140 m, 5 Feb. 1984, <italic>R.L. Liesner 15673</italic> (<named-content xmlns:xlink="http://www.w3.org/1999/xlink" content-type="dwc:institutional_code" xlink:title="Missouri Botanical Garden" xlink:href="https://scientific-collections.gbif.org/institution/1be3aa67-8f90-4309-92f4-bd55426a8c09" xlink:type="simple">MO</named-content>-2 sheets, <named-content xmlns:xlink="http://www.w3.org/1999/xlink" content-type="dwc:institutional_code" xlink:title="The New York Botanical Garden" xlink:href="https://scientific-collections.gbif.org/institution/ab83e5ab-f4f7-4c9b-a1d5-eb779dfb9377" xlink:type="simple">NY</named-content>, <abbrev xmlns:xlink="http://www.w3.org/1999/xlink" xlink:title="“Lycophytes and Ferns of Venezuela,” led by Alan R. Smith" xlink:type="simple">UC</abbrev>, <named-content xmlns:xlink="http://www.w3.org/1999/xlink" content-type="dwc:collectionCode" xlink:title="Herbarium - Universidad Central de Venezuela" xlink:href="https://scientific-collections.gbif.org/collection/5884f1d6-e083-43b3-95c9-c735463b9b23" xlink:type="simple">VEN</named-content>, <named-content xmlns:xlink="http://www.w3.org/1999/xlink" content-type="dwc:institutional_code" xlink:title="University of Wisconsin" xlink:href="https://scientific-collections.gbif.org/institution/07211a19-b47e-4d12-854e-7857ce57adac" xlink:type="simple">WIS</named-content>-digital image), 25–26 Nov. 1984, <italic>R.L. Liesner 17301</italic> (F, <named-content xmlns:xlink="http://www.w3.org/1999/xlink" content-type="dwc:institutional_code" xlink:title="Missouri Botanical Garden" xlink:href="https://scientific-collections.gbif.org/institution/1be3aa67-8f90-4309-92f4-bd55426a8c09" xlink:type="simple">MO</named-content>, <abbrev xmlns:xlink="http://www.w3.org/1999/xlink" xlink:title="“Lycophytes and Ferns of Venezuela,” led by Alan R. Smith" xlink:type="simple">UC</abbrev>), • Puerto Chimo camp, <named-content xmlns:xlink="http://www.w3.org/1999/xlink" content-type="dwc:verbatimCoordinates" xlink:type="simple">00°50'N, 66°07'W</named-content>, alt. 170 m, 23 Apr. 1984, <italic>W.W. Thomas 3222</italic> (<named-content xmlns:xlink="http://www.w3.org/1999/xlink" content-type="dwc:institutional_code" xlink:title="The New York Botanical Garden" xlink:href="https://scientific-collections.gbif.org/institution/ab83e5ab-f4f7-4c9b-a1d5-eb779dfb9377" xlink:type="simple">NY</named-content>, <named-content xmlns:xlink="http://www.w3.org/1999/xlink" content-type="dwc:institutional_code" xlink:title="Provincial Museum of Alberta" xlink:href="https://scientific-collections.gbif.org/institution/078b3c16-e1eb-41d2-8220-4df9d00bd39e" xlink:type="simple">PMA</named-content>, <named-content xmlns:xlink="http://www.w3.org/1999/xlink" content-type="dwc:collectionCode" xlink:title="Herbarium - Universidad Central de Venezuela" xlink:href="https://scientific-collections.gbif.org/collection/5884f1d6-e083-43b3-95c9-c735463b9b23" xlink:type="simple">VEN</named-content>).</p></tp:treatment-sec><tp:treatment-sec sec-type="Discussion"><title>Discussion.</title><p><italic><tp:taxon-name><tp:taxon-name-part taxon-name-part-type="genus" reg="Selaginella">Selaginella</tp:taxon-name-part> <tp:taxon-name-part taxon-name-part-type="species" reg="mawarinumensis">mawarinumensis</tp:taxon-name-part></tp:taxon-name></italic> is characterized by its long-creeping stems, filiform rhizophores throughout the stems, and elliptic to elliptic-ovate median leaves with the inner and outer margins distinctly hyaline, bordered by 3–6 rows of elongate, straight-walled idioblasts, each idioblast with papillae arranged in a single row within the cell lumen, the inner margins sparsely long- to short-ciliate and the outer margins long-ciliate throughout, the midribs with stomata along the distal 3/4 and a few stomata (2–4) on the proximal submarginal portion of the outer leaf halves, and the outer bases tufted with 3 long cilia. Moreover, the upper surfaces of the median leaves are composed of rounded to quadrangular, papillate cells, each with 8–18 papillae in the cell lumen. In addition, its lateral leaves are narrowly oblong to oblong with the upper surface similar to the median leaves, the acroscopic margins long-ciliate along proximal 1/4–1/3, short-ciliate along the central 1/4–1/3, and dentate to denticulate along distal 1/3–2/4, the basiscopic margins long- to short-ciliate along proximal 1/4–1/3, otherwise short-ciliate to dentate distally, on the lower leaf surfaces, the acroscopic margins hyaline throughout and bordered by a band 3–17 cells wide of elongate, straight-walled, and papillate idioblasts, with papillae arranged in a single row, while the basiscopic margins are also hyaline but bordered by a band 2 cells wide of similar idioblasts.</p><p><italic><tp:taxon-name><tp:taxon-name-part taxon-name-part-type="genus" reg="Selaginella">Selaginella</tp:taxon-name-part> <tp:taxon-name-part taxon-name-part-type="species" reg="mawarinumensis">mawarinumensis</tp:taxon-name-part></tp:taxon-name></italic> shares a similar growth habit and vegetative leaf morphology with <italic><tp:taxon-name><tp:taxon-name-part taxon-name-part-type="genus" reg="Selaginella">S.</tp:taxon-name-part> <tp:taxon-name-part taxon-name-part-type="species" reg="applanata">applanata</tp:taxon-name-part></tp:taxon-name></italic>, leading to confusion between the two. However, a detailed examination shows that these two taxa are distinct species. <italic><tp:taxon-name><tp:taxon-name-part taxon-name-part-type="genus" reg="Selaginella">Selaginella</tp:taxon-name-part> <tp:taxon-name-part taxon-name-part-type="species" reg="mawarinumensis">mawarinumensis</tp:taxon-name-part></tp:taxon-name></italic> can be easily distinguished from <italic><tp:taxon-name><tp:taxon-name-part taxon-name-part-type="genus" reg="Selaginella">S.</tp:taxon-name-part> <tp:taxon-name-part taxon-name-part-type="species" reg="applanata">applanata</tp:taxon-name-part></tp:taxon-name></italic> by the morphological features outlined in the diagnosis. They differ further in that <italic><tp:taxon-name><tp:taxon-name-part taxon-name-part-type="genus" reg="Selaginella">S.</tp:taxon-name-part> <tp:taxon-name-part taxon-name-part-type="species" reg="mawarinumensis">mawarinumensis</tp:taxon-name-part></tp:taxon-name></italic> has median leaves with stomata along the distal 3/4 (vs. throughout) of the midribs, and lateral leaves that are oblong to oblong-ovate (vs. broadly ovate or broadly oblong), with the upper surfaces laevigate (vs. verrucose), with the lower surfaces of the leaf laminae having the acroscopic margins hyaline throughout (vs. along distal 2/3), bordered by a band 3–17 (vs. on the hyaline portion bordered only by 1 or 2) cells wide of elongate, straight-walled, and papillate idioblasts. Additionally, its lateral leaf basiscopic margins are also hyaline but bordered by a band 2 cells wide of similar idioblasts (vs. greenish and lacking idioblasts), with broadly acute (vs. obtuse to broadly oblique-obtuse) apices.</p></tp:treatment-sec><ref-list><ref id="B18"><mixed-citation xmlns:xlink="http://www.w3.org/1999/xlink" xlink:type="simple">Huber O (2001) Conservation and environmental concerns in the Venezuelan Amazon. Biodiversity and Conservation 10: 1627–1643. <ext-link xlink:href="10.1023/A:1012042628406" ext-link-type="doi" xlink:type="simple">https://doi.org/10.1023/A:1012042628406</ext-link></mixed-citation></ref></ref-list></tp:taxon-treatment>
