# Supplementary material for: Ten new species of Selaginella (Lycopodiopsida, Selaginellaceae) from northern South America, primarily Venezuela, with a new status and combination, and distributional updates
Source: PhytoKeys. 2026 Jun 11;276:51–138. doi: 10.3897/phytokeys.276.191365 (PMC13280548; doi:10.3897/phytokeys.276.191365)
Supplement: XML Treatment for Selaginella monoloba [file phytokeys.276.191365-treatment7.xml]

<!DOCTYPE tp:taxon-treatment
  PUBLIC "-//TaxonX//DTD Taxonomic Treatment Publishing DTD v0 20100105//EN" "tax-treatment-NSO.dtd">
<tp:taxon-treatment xmlns:tp="http://www.plazi.org/taxpub"><tp:treatment-meta><kwd-group><label>Taxon classification</label><kwd>
              <named-content content-type="kingdom">Plantae</named-content>
            </kwd><kwd>
              <named-content content-type="order">Selaginellales</named-content>
            </kwd><kwd>
              <named-content content-type="family">Selaginellaceae</named-content>
            </kwd></kwd-group><mixed-citation publication-type="journal"><person-group><name><surname>Valdespino</surname><given-names>Iván A.</given-names></name><name><surname>López</surname><given-names>Christian A.</given-names></name><name><surname>Ceballos</surname><given-names>Jorge I.</given-names></name></person-group><article-title>Ten new species of <italic><tp:taxon-name><tp:taxon-name-part taxon-name-part-type="genus" reg="Selaginella">Selaginella</tp:taxon-name-part></tp:taxon-name></italic> (<tp:taxon-name><tp:taxon-name-part taxon-name-part-type="class" reg="Lycopodiopsida">Lycopodiopsida</tp:taxon-name-part></tp:taxon-name>, <tp:taxon-name><tp:taxon-name-part taxon-name-part-type="family" reg="Selaginellaceae">Selaginellaceae</tp:taxon-name-part></tp:taxon-name>) from northern South America, primarily Venezuela, with a new status and combination, and distributional updates</article-title><source>PhytoKeys</source><day>11</day><month>06</month><year>2026</year><volume>276</volume><fpage>51</fpage><lpage>138</lpage><pub-id pub-id-type="doi">10.3897/phytokeys.276.191365</pub-id></mixed-citation></tp:treatment-meta><tp:nomenclature><tp:taxon-name><object-id xmlns:xlink="http://www.w3.org/1999/xlink" content-type="arpha" xlink:type="simple">39C4EC0F-644F-52AB-8E64-8CD97979FEDB</object-id>
                		<tp:taxon-name-part taxon-name-part-type="genus" reg="Selaginella">Selaginella</tp:taxon-name-part> <tp:taxon-name-part taxon-name-part-type="species" reg="monoloba">monoloba</tp:taxon-name-part>
                	
                		<object-id xmlns:xlink="http://www.w3.org/1999/xlink" content-type="ipni" xlink:type="simple">urn:lsid:ipni.org:names:77381377-1</object-id>
                	</tp:taxon-name><tp:taxon-authority>A.R.Sm. ex C.López, Valdespino &amp; Mostacero</tp:taxon-authority><tp:taxon-status xmlns:xlink="http://www.w3.org/1999/xlink" xlink:type="simple">sp. nov.</tp:taxon-status><xref ref-type="fig" rid="F27">Figs 27</xref><xref ref-type="fig" rid="F28">, 28</xref><xref ref-type="fig" rid="F29">, 29</xref><xref ref-type="fig" rid="F30">, 30</xref><xref ref-type="fig" rid="F31">, 31</xref></tp:nomenclature><tp:treatment-sec sec-type="Diagnosis"><title>Diagnosis.</title><p><italic><tp:taxon-name><tp:taxon-name-part taxon-name-part-type="genus" reg="Selaginella">Selaginella</tp:taxon-name-part> <tp:taxon-name-part taxon-name-part-type="species" reg="monoloba">monoloba</tp:taxon-name-part></tp:taxon-name></italic> differs from <italic><tp:taxon-name><tp:taxon-name-part taxon-name-part-type="genus" reg="Selaginella">S.</tp:taxon-name-part> <tp:taxon-name-part taxon-name-part-type="species" reg="kunzeana">kunzeana</tp:taxon-name-part></tp:taxon-name></italic> A.Braun by its peltate (vs. basifixed) median leaves, with two divergent (vs. parallel) auricles, axillary leaves biauriculate (vs. exauriculate), and greenish (vs. strongly hyaline) leaf margins.</p><fig id="F27" position="float" orientation="portrait"><object-id xmlns:xlink="http://www.w3.org/1999/xlink" content-type="doi" xlink:type="simple">10.3897/phytokeys.276.191365.figure27</object-id><object-id xmlns:xlink="http://www.w3.org/1999/xlink" content-type="arpha" xlink:type="simple">0C0C640A-E92F-5086-9535-55D5B40C8BA8</object-id><label>Figure 27.</label><caption><p>Isotype of <italic><tp:taxon-name><tp:taxon-name-part taxon-name-part-type="genus" reg="Selaginella">Selaginella</tp:taxon-name-part> <tp:taxon-name-part taxon-name-part-type="species" reg="monoloba">monoloba</tp:taxon-name-part></tp:taxon-name></italic> A.R.Sm. ex C.López, Valdespino &amp; Mostacero. Digitized image, courtesy of the herbarium of the University of Panama, Panama (<named-content xmlns:xlink="http://www.w3.org/1999/xlink" content-type="dwc:institutional_code" xlink:title="Provincial Museum of Alberta" xlink:href="https://scientific-collections.gbif.org/institution/078b3c16-e1eb-41d2-8220-4df9d00bd39e" xlink:type="simple">PMA</named-content>), from a loaned specimen from the herbarium of the New York Botanical Garden, <italic>T.B. Croat 21688</italic>, <named-content xmlns:xlink="http://www.w3.org/1999/xlink" content-type="dwc:institutional_code" xlink:title="The New York Botanical Garden" xlink:href="https://scientific-collections.gbif.org/institution/ab83e5ab-f4f7-4c9b-a1d5-eb779dfb9377" xlink:type="simple">NY</named-content>.</p></caption><graphic xmlns:xlink="http://www.w3.org/1999/xlink" xlink:href="phytokeys-276-051_article-191365__-g027.jpg" id="oo_1676609.jpg" position="float" orientation="portrait" xlink:type="simple"><uri content-type="original_file" xlink:type="simple">https://binary.pensoft.net/fig/1676609</uri></graphic></fig><fig id="F28" position="float" orientation="portrait"><object-id xmlns:xlink="http://www.w3.org/1999/xlink" content-type="doi" xlink:type="simple">10.3897/phytokeys.276.191365.figure28</object-id><object-id xmlns:xlink="http://www.w3.org/1999/xlink" content-type="arpha" xlink:type="simple">DEC8979F-58B8-5F55-83BD-D1F286B8DC0F</object-id><label>Figure 28.</label><caption><p>Line drawing of an isotype of <italic><tp:taxon-name><tp:taxon-name-part taxon-name-part-type="genus" reg="Selaginella">Selaginella</tp:taxon-name-part> <tp:taxon-name-part taxon-name-part-type="species" reg="monoloba">monoloba</tp:taxon-name-part></tp:taxon-name></italic> A.R.Sm. ex C.López, Valdespino &amp; Mostacero. <bold>A</bold>. Habit; <bold>B</bold>. Section of the stem, lower surface; showing lateral and axillary leaves and stem articulation; <bold>C</bold>. Section of the stem, upper surface; <bold>D</bold>. Section of the stem, lower surface; <bold>E</bold>. Median leaf, general view; <bold>F</bold>. Terminal branch with strobili; <bold>G</bold>. Megaspore, distal face. Drawing by the late Bruno Manara and digitized by Julian Mostacero G., both at <named-content xmlns:xlink="http://www.w3.org/1999/xlink" content-type="dwc:collectionCode" xlink:title="Herbarium - Universidad Central de Venezuela" xlink:href="https://scientific-collections.gbif.org/collection/5884f1d6-e083-43b3-95c9-c735463b9b23" xlink:type="simple">VEN</named-content>; <italic>T.B. Croat 21688</italic>, <named-content xmlns:xlink="http://www.w3.org/1999/xlink" content-type="dwc:collectionCode" xlink:title="Herbarium - Universidad Central de Venezuela" xlink:href="https://scientific-collections.gbif.org/collection/5884f1d6-e083-43b3-95c9-c735463b9b23" xlink:type="simple">VEN</named-content>.</p></caption><graphic xmlns:xlink="http://www.w3.org/1999/xlink" xlink:href="phytokeys-276-051_article-191365__-g028.jpg" id="oo_1676610.jpg" position="float" orientation="portrait" xlink:type="simple"><uri content-type="original_file" xlink:type="simple">https://binary.pensoft.net/fig/1676610</uri></graphic></fig><fig id="F29" position="float" orientation="portrait"><object-id xmlns:xlink="http://www.w3.org/1999/xlink" content-type="doi" xlink:type="simple">10.3897/phytokeys.276.191365.figure29</object-id><object-id xmlns:xlink="http://www.w3.org/1999/xlink" content-type="arpha" xlink:type="simple">4A51FB3A-F20F-5067-8BB6-13DB89B0E185</object-id><label>Figure 29.</label><caption><p><italic><tp:taxon-name><tp:taxon-name-part taxon-name-part-type="genus" reg="Selaginella">Selaginella</tp:taxon-name-part> <tp:taxon-name-part taxon-name-part-type="species" reg="monoloba">monoloba</tp:taxon-name-part></tp:taxon-name></italic> A.R.Sm. ex C.López, Valdespino &amp; Mostacero. <bold>A</bold>. Section of the stem, upper surface; note lateral (a) and median (b) leaves; <bold>B</bold>. Median leaves (a) and lateral leaves (b), upper surface; note the median leaf large outer auricle (c) and reduced inner auricle (d); <bold>C</bold>. Close-up of the distal portion and apex of the median leaf (same leaf as in <bold>B</bold>), upper surface; note stomata along the midrib (a) and submarginally on the leaf lamina (b), elongate, straight-walled, and papillate idioblasts (c) and tooth-like hairs on the arista (d); <bold>D</bold>. Close-up of the proximal portion and base of the median leaf, upper surface (same leaf as in <bold>B</bold>); note stomata along the midrib (a) and submarginally (b) on the large, outer auricle (c), and elongate, straight-walled, and papillate idioblasts on the leaf lamina (d) and auricle (e); <bold>E</bold>. Section of the stem, lower surface; note lateral (a) and median (b) leaves; <bold>F</bold>. Close-up of a stem section showing the mid to proximal portion and bases of lateral leaves (same leaves as in <bold>E</bold>), lower surface; note geniculate to auriculate basiscopic bases (a) on lateral leaves; <bold>G</bold>. Close-up of the distal and apical portion of the lateral leaf, lower surface (same leaf as in <bold>E</bold>); note stomata along the midrib (a) and submedially to submarginally (b) on the leaf lamina, and elongate, sinuate-walled, and laevigate cells (c); <bold>H</bold>. Close-up of the proximal portion and base of the lateral leaf, lower surface (same leaf as in <bold>E</bold>); note stomata as in <bold>G</bold>, rounded acroscopic base (a) and geniculate to auriculate basiscopic base (b), and elongate, straight-walled, and papillate idioblasts on the proximal-median portion of the acroscopic base (c). <bold>A–H</bold> from the isotype, <italic>T.B. Croat 21688</italic>, <named-content xmlns:xlink="http://www.w3.org/1999/xlink" content-type="dwc:institutional_code" xlink:title="The New York Botanical Garden" xlink:href="https://scientific-collections.gbif.org/institution/ab83e5ab-f4f7-4c9b-a1d5-eb779dfb9377" xlink:type="simple">NY</named-content>.</p></caption><graphic xmlns:xlink="http://www.w3.org/1999/xlink" xlink:href="phytokeys-276-051_article-191365__-g029.jpg" id="oo_1676611.jpg" position="float" orientation="portrait" xlink:type="simple"><uri content-type="original_file" xlink:type="simple">https://binary.pensoft.net/fig/1676611</uri></graphic></fig><fig id="F30" position="float" orientation="portrait"><object-id xmlns:xlink="http://www.w3.org/1999/xlink" content-type="doi" xlink:type="simple">10.3897/phytokeys.276.191365.figure30</object-id><object-id xmlns:xlink="http://www.w3.org/1999/xlink" content-type="arpha" xlink:type="simple">A0A46171-5B51-59E6-9FC7-A58F7135E400</object-id><label>Figure 30.</label><caption><p><italic><tp:taxon-name><tp:taxon-name-part taxon-name-part-type="genus" reg="Selaginella">Selaginella</tp:taxon-name-part> <tp:taxon-name-part taxon-name-part-type="species" reg="monoloba">monoloba</tp:taxon-name-part></tp:taxon-name></italic> A.R.Sm. ex C.López, Valdespino &amp; Mostacero. <bold>A</bold>. Lateral leaf, upper surface; <bold>B</bold>. Close-up of the distal portion and apex of the lateral leaf, upper surface (same leaf as in <bold>A</bold>); note basiscopic, submarginal stomata (a); <bold>C</bold>. Close-up of the proximal portion and base of the lateral leaf, upper surface (same leaf as in <bold>A</bold>); note the rounded, acroscopic base (a) and geniculate to auriculate basiscopic base (b); <bold>D</bold>. Close-up of the basiscopic half of the lateral leaf, upper surface (same leaf as in <bold>A</bold>); note submarginal stomata (a) and rectangular to elongate, sinuate-walled laevigate cells on the leaf lamina (b); <bold>E</bold>. Lateral leaf, lower surface; <bold>F</bold>. Close-up of the distal portion and apex of the lateral leaf, lower surface (same leaf as in <bold>E</bold>); note stomata along the midrib (a) and throughout the leaf lamina (b); <bold>G</bold>. Close-up of the proximal portion and base of the lateral leaf, lower surface (same leaf as in <bold>E</bold>); <bold>H</bold>. Close-up of the proximal portion and base of the lateral leaf, lower surface (same leaf as in <bold>E</bold> and <bold>G</bold>); note elongate, straight-walled, and papillate idioblasts on the proximal-median portion of the acroscopic base (a). <bold>A–H</bold> from the isotype, <italic>T.B. Croat 21688</italic>, <named-content xmlns:xlink="http://www.w3.org/1999/xlink" content-type="dwc:institutional_code" xlink:title="The New York Botanical Garden" xlink:href="https://scientific-collections.gbif.org/institution/ab83e5ab-f4f7-4c9b-a1d5-eb779dfb9377" xlink:type="simple">NY</named-content>.</p></caption><graphic xmlns:xlink="http://www.w3.org/1999/xlink" xlink:href="phytokeys-276-051_article-191365__-g030.jpg" id="oo_1676612.jpg" position="float" orientation="portrait" xlink:type="simple"><uri content-type="original_file" xlink:type="simple">https://binary.pensoft.net/fig/1676612</uri></graphic></fig><fig id="F31" position="float" orientation="portrait"><object-id xmlns:xlink="http://www.w3.org/1999/xlink" content-type="doi" xlink:type="simple">10.3897/phytokeys.276.191365.figure31</object-id><object-id xmlns:xlink="http://www.w3.org/1999/xlink" content-type="arpha" xlink:type="simple">33B2F08B-D938-5A29-8EDD-D016B6865E35</object-id><label>Figure 31.</label><caption><p><italic><tp:taxon-name><tp:taxon-name-part taxon-name-part-type="genus" reg="Selaginella">Selaginella</tp:taxon-name-part> <tp:taxon-name-part taxon-name-part-type="species" reg="monoloba">monoloba</tp:taxon-name-part></tp:taxon-name></italic> A.R.Sm. ex C.López, Valdespino &amp; Mostacero. <bold>A</bold>. Megaspore, proximal face; <bold>B</bold>. Close-up of the megaspore, proximal face (same spore as in <bold>A</bold>); <bold>C</bold>. Microspore, proximal face; <bold>D</bold>. Megaspore, distal face; <bold>E</bold>. Close-up of the megaspore, distal face (same spore as in <bold>D</bold>); <bold>F</bold>. Microspore, distal face. <bold>A–F</bold> from the isotype, <italic>T.B. Croat 21688</italic>, <named-content xmlns:xlink="http://www.w3.org/1999/xlink" content-type="dwc:institutional_code" xlink:title="The New York Botanical Garden" xlink:href="https://scientific-collections.gbif.org/institution/ab83e5ab-f4f7-4c9b-a1d5-eb779dfb9377" xlink:type="simple">NY</named-content>.</p></caption><graphic xmlns:xlink="http://www.w3.org/1999/xlink" xlink:href="phytokeys-276-051_article-191365__-g031.jpg" id="oo_1676613.jpg" position="float" orientation="portrait" xlink:type="simple"><uri content-type="original_file" xlink:type="simple">https://binary.pensoft.net/fig/1676613</uri></graphic></fig></tp:treatment-sec><tp:treatment-sec sec-type="Type"><title>Type.</title><p><bold>Venezuela</bold> • <bold>Miranda</bold>: Parque Nacional Guatopo: near park headquarters at south entrance, 13 Feb. 1973, <italic>T.B. Croat 21688</italic> (holotype: <abbrev xmlns:xlink="http://www.w3.org/1999/xlink" xlink:title="“Lycophytes and Ferns of Venezuela,” led by Alan R. Smith" xlink:type="simple">UC</abbrev>! [UC1481428]; isotypes: <named-content xmlns:xlink="http://www.w3.org/1999/xlink" content-type="dwc:collectionCode" xlink:title="Herbario Nacional de México" xlink:href="https://scientific-collections.gbif.org/collection/9471a03c-2a1e-4f51-8c3a-e63664eef59a" xlink:type="simple">MEXU</named-content>!, <named-content xmlns:xlink="http://www.w3.org/1999/xlink" content-type="dwc:institutional_code" xlink:title="Missouri Botanical Garden" xlink:href="https://scientific-collections.gbif.org/institution/1be3aa67-8f90-4309-92f4-bd55426a8c09" xlink:type="simple">MO</named-content>! [<named-content xmlns:xlink="http://www.w3.org/1999/xlink" content-type="dwc:institutional_code" xlink:title="Missouri Botanical Garden" xlink:href="https://scientific-collections.gbif.org/institution/1be3aa67-8f90-4309-92f4-bd55426a8c09" xlink:type="simple">MO</named-content>-1808922], <named-content xmlns:xlink="http://www.w3.org/1999/xlink" content-type="dwc:institutional_code" xlink:title="The New York Botanical Garden" xlink:href="https://scientific-collections.gbif.org/institution/ab83e5ab-f4f7-4c9b-a1d5-eb779dfb9377" xlink:type="simple">NY</named-content>! [02840326], fragment <named-content xmlns:xlink="http://www.w3.org/1999/xlink" content-type="dwc:institutional_code" xlink:title="Provincial Museum of Alberta" xlink:href="https://scientific-collections.gbif.org/institution/078b3c16-e1eb-41d2-8220-4df9d00bd39e" xlink:type="simple">PMA</named-content>!, <named-content xmlns:xlink="http://www.w3.org/1999/xlink" content-type="dwc:collectionCode" xlink:title="Herbarium - Universidad Central de Venezuela" xlink:href="https://scientific-collections.gbif.org/collection/5884f1d6-e083-43b3-95c9-c735463b9b23" xlink:type="simple">VEN</named-content>! [Herb. No. 347379].</p></tp:treatment-sec><tp:treatment-sec sec-type="Description"><title>Description.</title><p><bold><italic>Plants</italic></bold> terrestrial. <bold><italic>Stems</italic></bold> creeping to suberect, reddish, 15–45 cm long, 1.0–3.0 mm diam., articulate, not flagelliform or stoloniferous, 3–4-branched. <bold><italic>Rhizophores</italic></bold> dorsal, borne on the proximal half of the stems, stout, 0.5–1.5 mm diam. <bold><italic>Leaves</italic></bold> heteromorphic throughout the stem and branches, chartaceous, with the upper surfaces dark green to yellowish-green and smooth, and the lower surfaces shiny yellowish-green and smooth. <bold><italic>Lateral leaves</italic></bold> along the main stems spreading, perpendicular to the stems, distant, narrowly oblong to oblong-lanceolate, 5.0–8.3 × 1.7–2.5 mm; bases truncate to rounded, the acroscopic bases slightly overlapping stems, the basiscopic bases with an auricle or lobe, 0.2–0.4 × 0.2–0.3 mm, free from the stems, glabrous; acroscopic margins greenish to slightly hyaline, continuously bordered by a band 1 or 2 cells wide of idioblasts, the idioblasts elongate, sinuate-walled, and papillate, the papillae in one row on each cell lumen, short-ciliate to denticulate in the basal third, otherwise dentate to denticulate distally, basiscopic margins similar to acroscopic margins, entire throughout, except short-ciliate along the distal 1/3; apices broadly acute to acute, tipped by 5–6 teeth; upper surfaces comprising irregularly shaped, somewhat rectangular to quadrangular, elongate, sinuate-walled cells, with stomata in 1–2 rows along the basiscopic margins and some scattered in the distal 1/3 of the acroscopic margins, the lower surfaces without idioblasts, comprising elongate, sinuate-walled cells, with stomata on 4–6 rows along the midribs and 6–7 rows submedial to submarginal on both halves of each leaf lamina. <bold><italic>Median leaves</italic></bold> peltate, non-overlapping on the main stems, imbricate on the branches, ascending, elliptic to ovate-elliptic, 2.5–3.8 × 1.2–1.7 mm; bases asymmetric and auricled, the auricles entire and divergent, the inner auricle small, broadly cuneate to rounded, 0.2–0.3 × 0.1–0.2 mm, and the outer auricle, well-developed, long rectangular, 0.6–1.0 × 0.2–0.4 mm; margins green and comprising elongate and sinuate-walled cells, the inner margin entire in the proximal 1/2, otherwise denticulate distally, the outer margins similar to the inner one; apices long-acuminate, each acumen 0.8–1.5 mm long, with denticulate margins, the upper surfaces puberulent with tooth-like hairs, and stomata in one row in the central portion, each acumen 0.8–1.5 mm long; upper surfaces with idioblasts and stomata in 1–3 rows along the midribs and submarginal, the idioblasts elongate and papillate, the papillae mostly in two rows on each cell lumen, but some idioblasts near the peltate base of the leaves to the stems with papillae in one row on each cell lumen and sinuate-walled, the lower surfaces without idioblasts and without stomata. <bold><italic>Axillary leaves</italic></bold> oblong to narrowly oblong along the main stem, 3.5–6.0 × 1.0–1.7 mm; bases biauriculate; margins greenish, bordered by a band 1 or 2 cells wide, the cells rectangular and laevigate; margins entire along proximal half, otherwise denticulate distally; apices acute to broadly acute, tipped by 6 or 7 teeth; both surfaces similar to the lateral leaves. <bold><italic>Strobili</italic></bold> terminal on branch and stem tips, globose proximally, compact, and quadrangular distally, 4.0–8.0 mm long. <bold><italic>Sporophylls</italic></bold> ovate and of three kinds, those that subtend the microsporangia and occupy almost the whole strobilus 0.8–1.4 × 0.5–0.6 mm, and those basally located (including the megasporophyll that subtends the single basal megasporangium and the sterile sporophylls protecting it) enlarged relative to others, 1.5–1.7 × 0.6–1.4 mm; all sporophylls lacking a laminar flap, with a well-developed keel along almost the entire laminae; bases rounded; margins denticulate, greenish; apices acute tipped by 2 or 3 tooth-like projections; <bold><italic>dorsal sporophylls</italic></bold> (including microsporophylls and sterile sporophylls protecting the megasporangium) with the upper and lower surfaces greenish to silvery green and with irregularly elongated, sinuate-walled cells, except for the half that overlap the ventral sporophylls, where the cells are silvery-hyaline; <bold><italic>ventral sporophylls</italic></bold> (including microsporophylls, megasporophyll, and sterile sporophylls protecting megasporangium) with epidermal cells on both surfaces similar in shape to those of dorsal sporophylls and silvery green to hyaline. <bold><italic>Megasporangia</italic></bold> one per strobilus, inserted adaxially on the basal portion of the ventral sporophyll; <bold><italic>megaspores</italic></bold> white, the proximal and distal faces with reticulate ornamentation, the reticulae closed, each reticulum wall foveolate, with the microstructure sponge-like, 560–600 μm diam. <bold><italic>Microsporangia</italic></bold> many per strobilus, inserted adaxially in the two dorsal rows of microsporophylls and throughout most of the two ventral rows of microsporophylls on the strobilus; <bold><italic>microspores</italic></bold> tan, the proximal and distal faces with echinate ornamentation, and with laevigate to slightly rugulate microstructure, 40–50 μm diam.</p></tp:treatment-sec><tp:treatment-sec sec-type="Habitat and distribution"><title>Habitat and distribution.</title><p><italic><tp:taxon-name><tp:taxon-name-part taxon-name-part-type="genus" reg="Selaginella">Selaginella</tp:taxon-name-part> <tp:taxon-name-part taxon-name-part-type="species" reg="monoloba">monoloba</tp:taxon-name-part></tp:taxon-name></italic> grows as a terrestrial, creeping plant on granitic soils along roads and rivers in the departments of Cesar and Magdalena in Colombia, and in the state of Miranda in Venezuela.</p></tp:treatment-sec><tp:treatment-sec sec-type="Etymology"><title>Etymology.</title><p>The name derives from the Greek “<italic>monos</italic>,” meaning single, and “<italic>lobos</italic>,” meaning lobe, referring to the single short basiscopic auricle in the lateral leaves.</p></tp:treatment-sec><tp:treatment-sec sec-type="Conservation assessment"><title>Conservation assessment.</title><p><italic><tp:taxon-name><tp:taxon-name-part taxon-name-part-type="genus" reg="Selaginella">Selaginella</tp:taxon-name-part> <tp:taxon-name-part taxon-name-part-type="species" reg="monoloba">monoloba</tp:taxon-name-part></tp:taxon-name></italic> is known from ten gatherings representing widely distributed occurrences, eight from Colombia and two from Venezuela (including the type collection). The extent of occurrence (<abbrev xmlns:xlink="http://www.w3.org/1999/xlink" xlink:title="extent of occurrence" xlink:type="simple">EOO</abbrev> = 37 km<sup>2</sup>) would suggest a Near Threatened (<abbrev xmlns:xlink="http://www.w3.org/1999/xlink" xlink:title="Near Threatened" xlink:type="simple">NT</abbrev>) conservation assessment. However, its area of occupancy (<abbrev xmlns:xlink="http://www.w3.org/1999/xlink" xlink:title="area of occupancy" xlink:type="simple">AOO</abbrev> = 40 km<sup>2</sup>) indicates that this species is Endangered (<abbrev xmlns:xlink="http://www.w3.org/1999/xlink" xlink:title="Endangered" xlink:type="simple">EN</abbrev>). This is the case when one considers the environmental problems faced by the Caribbean regions of Colombia and Venezuela, including deforestation, inefficient waste disposal, air and water pollution, and soil degradation (<xref ref-type="bibr" rid="B32">Rodríguez 2013</xref>). The only two collections of this species from Venezuela were collected within the Guatopo National Park in the state of Miranda, a protected area; however, the collections from Colombia are many more and represent widely separated locations. The others are found in areas with a high incidence of environmental problems, such as the departments of Magdalena and Cesar (<xref ref-type="bibr" rid="B32">Rodríguez 2013</xref>). Accordingly, <italic><tp:taxon-name><tp:taxon-name-part taxon-name-part-type="genus" reg="Selaginella">Selaginella</tp:taxon-name-part> <tp:taxon-name-part taxon-name-part-type="species" reg="monoloba">monoloba</tp:taxon-name-part></tp:taxon-name></italic> fulfills all requirements for an assessment of Endangered [<abbrev xmlns:xlink="http://www.w3.org/1999/xlink" xlink:title="Endangered" xlink:type="simple">EN</abbrev> B2ab(iii)] under the <xref ref-type="bibr" rid="B19">IUCN Standards and Petitions Committee (2022)</xref>.</p></tp:treatment-sec><tp:treatment-sec sec-type="Additional specimens examined (paratypes)"><title>Additional specimens examined (paratypes).</title><p><bold>Colombia</bold> • <bold>Cesar</bold>: Sierra Nevada de Santa Marta, southeastern slope, Hoya del Río Donachuí, ravine SE of Donachuí, alt. 1350–1500 m, 22 Sep. 1959, <italic>J. Cuatrecasas &amp; R. Romero C. 24341</italic> (<named-content xmlns:xlink="http://www.w3.org/1999/xlink" content-type="dwc:collectionCode" xlink:title="Arthropoda - Collembola collection" xlink:href="https://scientific-collections.gbif.org/collection/4f312902-a864-481c-a637-9033d8cb6104" xlink:type="simple">COL</named-content>, F-image, <abbrev xmlns:xlink="http://www.w3.org/1999/xlink" xlink:title="Smithsonian National Herbarium" xlink:type="simple">US</abbrev>); • Mpio. Manaure, between Cordillera Central and Santa Marta, alt. 975 m, 24 Aug. 1946, <italic>M.B. Foster &amp; E. Smith 1585</italic> (A); • Sierra de Perijá, Eastern of Manaure: Hacienda Nuevo Horizonte, El Podrido, alt. 1550–1600 m, 15 Nov. 1959, <italic>J. Cuatrecasas &amp; R. Romero C. 25385</italic> (<named-content xmlns:xlink="http://www.w3.org/1999/xlink" content-type="dwc:collectionCode" xlink:title="Arthropoda - Collembola collection" xlink:href="https://scientific-collections.gbif.org/collection/4f312902-a864-481c-a637-9033d8cb6104" xlink:type="simple">COL</named-content>, <abbrev xmlns:xlink="http://www.w3.org/1999/xlink" xlink:title="Smithsonian National Herbarium" xlink:type="simple">US</abbrev>), • 16 Nov. 1959, <italic>J. Cuatrecasas &amp; R. Romero C. 25409</italic> (<named-content xmlns:xlink="http://www.w3.org/1999/xlink" content-type="dwc:collectionCode" xlink:title="Arthropoda - Collembola collection" xlink:href="https://scientific-collections.gbif.org/collection/4f312902-a864-481c-a637-9033d8cb6104" xlink:type="simple">COL</named-content>). • <bold>Magdalena</bold>: Alto Río Frío Cabeceras del Río Congo, Ciudad Antigua, road to Alto Chimborazo, <named-content xmlns:xlink="http://www.w3.org/1999/xlink" content-type="dwc:verbatimCoordinates" xlink:type="simple">10°59'N, 74°04'W</named-content>, alt. 1100–1200 m, 26 Jul. 1989, <italic>S. Madriñan &amp; C.E. Barbosa 510</italic> (F-image, <named-content xmlns:xlink="http://www.w3.org/1999/xlink" content-type="dwc:collectionCode" xlink:title="Herbario Nacional de México" xlink:href="https://scientific-collections.gbif.org/collection/9471a03c-2a1e-4f51-8c3a-e63664eef59a" xlink:type="simple">MEXU</named-content>, <named-content xmlns:xlink="http://www.w3.org/1999/xlink" content-type="dwc:institutional_code" xlink:title="Missouri Botanical Garden" xlink:href="https://scientific-collections.gbif.org/institution/1be3aa67-8f90-4309-92f4-bd55426a8c09" xlink:type="simple">MO</named-content>-image, <named-content xmlns:xlink="http://www.w3.org/1999/xlink" content-type="dwc:collectionCode" xlink:title="Herbarium - Universidad Central de Venezuela" xlink:href="https://scientific-collections.gbif.org/collection/5884f1d6-e083-43b3-95c9-c735463b9b23" xlink:type="simple">VEN</named-content>); • Santa Marta, Ridge above Onaca, alt. 3000 ft [914 m], 16 Aug. 1898, <italic>H.H. Smith 2468</italic> (F-image, <named-content xmlns:xlink="http://www.w3.org/1999/xlink" content-type="dwc:institutional_code" xlink:title="Harvard University" xlink:href="https://scientific-collections.gbif.org/institution/648a5b5f-0421-44fd-8dd3-82add535bc54" xlink:type="simple">GH</named-content>, <named-content xmlns:xlink="http://www.w3.org/1999/xlink" content-type="dwc:institutional_code" xlink:title="University of North Carolina at Chapel Hill" xlink:href="https://scientific-collections.gbif.org/institution/aa4daddc-a758-41fc-b363-d5642c838996" xlink:type="simple">NCU</named-content>-image, <named-content xmlns:xlink="http://www.w3.org/1999/xlink" content-type="dwc:institutional_code" xlink:title="Missouri Botanical Garden" xlink:href="https://scientific-collections.gbif.org/institution/1be3aa67-8f90-4309-92f4-bd55426a8c09" xlink:type="simple">MO</named-content>-image, <named-content xmlns:xlink="http://www.w3.org/1999/xlink" content-type="dwc:institutional_code" xlink:title="The New York Botanical Garden" xlink:href="https://scientific-collections.gbif.org/institution/ab83e5ab-f4f7-4c9b-a1d5-eb779dfb9377" xlink:type="simple">NY</named-content>-2 sheets, <named-content xmlns:xlink="http://www.w3.org/1999/xlink" content-type="dwc:institutional_code" xlink:title="University of Michigan" xlink:href="https://scientific-collections.gbif.org/institution/6f734148-063f-462e-a332-4c4a7bf2b409" xlink:type="simple">MICH</named-content>-image, <named-content xmlns:xlink="http://www.w3.org/1999/xlink" content-type="dwc:collectionCode" xlink:title="Botany" xlink:href="https://scientific-collections.gbif.org/collection/90115245-07c2-48de-ac99-085376557c41" xlink:type="simple">PH</named-content>-image, <named-content xmlns:xlink="http://www.w3.org/1999/xlink" content-type="dwc:institutional_code" xlink:title="University of Texas at Austin" xlink:href="https://scientific-collections.gbif.org/institution/48596da8-121e-439a-97c4-8524037cd64b" xlink:type="simple">TEX</named-content>, <abbrev xmlns:xlink="http://www.w3.org/1999/xlink" xlink:title="Smithsonian National Herbarium" xlink:type="simple">US</abbrev>-image, <named-content xmlns:xlink="http://www.w3.org/1999/xlink" content-type="dwc:institutional_code" xlink:title="University of Wisconsin" xlink:href="https://scientific-collections.gbif.org/institution/07211a19-b47e-4d12-854e-7857ce57adac" xlink:type="simple">WIS</named-content>-image, <named-content xmlns:xlink="http://www.w3.org/1999/xlink" content-type="dwc:institutional_code" xlink:title="West Virginia University" xlink:href="https://scientific-collections.gbif.org/institution/82637a03-d710-4705-98cf-73bbed215ccd" xlink:type="simple">WVA</named-content>-image); • Mountains above Santa Marta, alt. 3000 ft [914 m], 27 Jul. 1946, <italic>M.B. Foster et al. 1289</italic> (<named-content xmlns:xlink="http://www.w3.org/1999/xlink" content-type="dwc:collectionCode" xlink:title="Arthropoda - Collembola collection" xlink:href="https://scientific-collections.gbif.org/collection/4f312902-a864-481c-a637-9033d8cb6104" xlink:type="simple">COL</named-content>); • Sierra Nevada de Santa Marta, Hacienda Cincinnati, alt. 1250–1500 m, 9 Aug. 1935, <italic>C.W. Martin 3209</italic> (<abbrev xmlns:xlink="http://www.w3.org/1999/xlink" xlink:title="Smithsonian National Herbarium" xlink:type="simple">US</abbrev>-image). <bold>Venezuela</bold> • <bold>Miranda</bold>: Parque Nacional de Guatopo: trail between carretera to Summit of Morro de Aramagual, passing Río Taquasito and Río San Lorenzo, alt. 500 m, 25 Nov. 1961, <italic>J.A. Steyermark 90016</italic> (<named-content xmlns:xlink="http://www.w3.org/1999/xlink" content-type="dwc:institutional_code" xlink:title="The New York Botanical Garden" xlink:href="https://scientific-collections.gbif.org/institution/ab83e5ab-f4f7-4c9b-a1d5-eb779dfb9377" xlink:type="simple">NY</named-content>, <abbrev xmlns:xlink="http://www.w3.org/1999/xlink" xlink:title="Smithsonian National Herbarium" xlink:type="simple">US</abbrev>).</p></tp:treatment-sec><tp:treatment-sec sec-type="Discussion"><title>Discussion.</title><p><italic><tp:taxon-name><tp:taxon-name-part taxon-name-part-type="genus" reg="Selaginella">Selaginella</tp:taxon-name-part> <tp:taxon-name-part taxon-name-part-type="species" reg="monoloba">monoloba</tp:taxon-name-part></tp:taxon-name></italic> is characterized by its creeping to suberect habit with strongly articulated bistelic stems, leaf margins denticulate to short-ciliate, peltate median leaves with two divergent auricles: a short inner auricle overlapping the stem and a long outer auricle facing downward, lateral leaves oblong to narrowly oblong with short basiscopic auricles, and axillary leaves with two short, incurved auricles.</p><p>Initially, specimens of this species were identified as <italic><tp:taxon-name><tp:taxon-name-part taxon-name-part-type="genus" reg="Selaginella">Selaginella</tp:taxon-name-part> <tp:taxon-name-part taxon-name-part-type="species" reg="kunzeana">kunzeana</tp:taxon-name-part></tp:taxon-name></italic> “Magdalena form” by <xref ref-type="bibr" rid="B38">Somers (1978)</xref> because of their resemblance to that species (e.g., basiscopic auricles on the lateral leaves, biauriculate median leaves, and similar spore size). Later, <xref ref-type="bibr" rid="B34">Smith (1985)</xref> cited the type collection (<italic>Croat 21688</italic>, <abbrev xmlns:xlink="http://www.w3.org/1999/xlink" xlink:title="“Lycophytes and Ferns of Venezuela,” led by Alan R. Smith" xlink:type="simple">UC</abbrev>) along with other specimens of this species as representing a potentially undescribed taxon, which is now formally described and validated here. <italic><tp:taxon-name><tp:taxon-name-part taxon-name-part-type="genus" reg="Selaginella">Selaginella</tp:taxon-name-part> <tp:taxon-name-part taxon-name-part-type="species" reg="monoloba">monoloba</tp:taxon-name-part></tp:taxon-name></italic> has peltate median leaves, a feature uncommon among articulated species within the genus. This character, along with short-ciliated margins bearing unicellular cilia and articulated bistelic stems, suggests that this species may belong to the <italic><tp:taxon-name><tp:taxon-name-part taxon-name-part-type="genus" reg="Selaginella">Selaginella</tp:taxon-name-part> <tp:taxon-name-part taxon-name-part-type="species" reg="horizontalis">horizontalis</tp:taxon-name-part></tp:taxon-name></italic> (C. Presl) Spring complex. Members of this group share peltate median leaves, bistelic stems, and leaf margins that are serrate, denticulate, or long- to short-ciliate with unicellular cilia. Morphologically, <italic><tp:taxon-name><tp:taxon-name-part taxon-name-part-type="genus" reg="Selaginella">S.</tp:taxon-name-part> <tp:taxon-name-part taxon-name-part-type="species" reg="monoloba">monoloba</tp:taxon-name-part></tp:taxon-name></italic> is similar to <italic><tp:taxon-name><tp:taxon-name-part taxon-name-part-type="genus" reg="Selaginella">S.</tp:taxon-name-part> <tp:taxon-name-part taxon-name-part-type="species" reg="kunzeana">kunzeana</tp:taxon-name-part></tp:taxon-name></italic> in its leaf shape and size, ascending to suberect habit, biauriculate median leaves, and lateral leaves with basiscopic auricles curved upward. However, it differs from <italic><tp:taxon-name><tp:taxon-name-part taxon-name-part-type="genus" reg="Selaginella">S.</tp:taxon-name-part> <tp:taxon-name-part taxon-name-part-type="species" reg="kunzeana">kunzeana</tp:taxon-name-part></tp:taxon-name></italic> based on the diagnostic characters discussed.</p></tp:treatment-sec><ref-list><ref id="B32"><mixed-citation xmlns:xlink="http://www.w3.org/1999/xlink" xlink:type="simple">Rodríguez M (2013) Perfil ambiental de la región Caribe colombiana. Economía &amp; Región 7(2): 193–220.</mixed-citation></ref><ref id="B19"><mixed-citation xmlns:xlink="http://www.w3.org/1999/xlink" xlink:type="simple">IUCN Standards and Petitions Committee (2022) Guidelines for using the IUCN Red List Categories and Criteria. Version 15. Prepared by the Standards and Petitions Committee. <ext-link xlink:href="https://www.iucnredlist.org/documents/RedListGuidelines.pdf" ext-link-type="uri" xlink:type="simple">https://www.iucnredlist.org/documents/RedListGuidelines.pdf</ext-link> [accessed 11.03.2024]</mixed-citation></ref><ref id="B38"><mixed-citation xmlns:xlink="http://www.w3.org/1999/xlink" xlink:type="simple">Somers P (1978) A systematic survey of the <italic>Articulatae</italic> series of the genus <italic><tp:taxon-name><tp:taxon-name-part taxon-name-part-type="genus">Selaginella</tp:taxon-name-part></tp:taxon-name></italic> and monographic treatment of the <italic><tp:taxon-name><tp:taxon-name-part taxon-name-part-type="genus">S.</tp:taxon-name-part> <tp:taxon-name-part taxon-name-part-type="species">sulcata</tp:taxon-name-part></tp:taxon-name></italic> group (sensu str.). Ph.D. Thesis, University of Tennessee, Knoxville, 370 pp.</mixed-citation></ref><ref id="B34"><mixed-citation xmlns:xlink="http://www.w3.org/1999/xlink" xlink:type="simple">Smith AR (1985) Pteridophytes of Venezuela, an annotated list. University of California, Berkeley, California 1–254 + i–vii. Unpublished.</mixed-citation></ref></ref-list></tp:taxon-treatment>
