# Supplementary material for: Ten new species of Selaginella (Lycopodiopsida, Selaginellaceae) from northern South America, primarily Venezuela, with a new status and combination, and distributional updates
Source: PhytoKeys. 2026 Jun 11;276:51–138. doi: 10.3897/phytokeys.276.191365 (PMC13280548; doi:10.3897/phytokeys.276.191365)
Supplement: XML Treatment for Selaginella mostaceroi [file phytokeys.276.191365-treatment8.xml]

<!DOCTYPE tp:taxon-treatment
  PUBLIC "-//TaxonX//DTD Taxonomic Treatment Publishing DTD v0 20100105//EN" "tax-treatment-NSO.dtd">
<tp:taxon-treatment xmlns:tp="http://www.plazi.org/taxpub"><tp:treatment-meta><kwd-group><label>Taxon classification</label><kwd>
              <named-content content-type="kingdom">Plantae</named-content>
            </kwd><kwd>
              <named-content content-type="order">Selaginellales</named-content>
            </kwd><kwd>
              <named-content content-type="family">Selaginellaceae</named-content>
            </kwd></kwd-group><mixed-citation publication-type="journal"><person-group><name><surname>Valdespino</surname><given-names>Iván A.</given-names></name><name><surname>López</surname><given-names>Christian A.</given-names></name><name><surname>Ceballos</surname><given-names>Jorge I.</given-names></name></person-group><article-title>Ten new species of <italic><tp:taxon-name><tp:taxon-name-part taxon-name-part-type="genus" reg="Selaginella">Selaginella</tp:taxon-name-part></tp:taxon-name></italic> (<tp:taxon-name><tp:taxon-name-part taxon-name-part-type="class" reg="Lycopodiopsida">Lycopodiopsida</tp:taxon-name-part></tp:taxon-name>, <tp:taxon-name><tp:taxon-name-part taxon-name-part-type="family" reg="Selaginellaceae">Selaginellaceae</tp:taxon-name-part></tp:taxon-name>) from northern South America, primarily Venezuela, with a new status and combination, and distributional updates</article-title><source>PhytoKeys</source><day>11</day><month>06</month><year>2026</year><volume>276</volume><fpage>51</fpage><lpage>138</lpage><pub-id pub-id-type="doi">10.3897/phytokeys.276.191365</pub-id></mixed-citation></tp:treatment-meta><tp:nomenclature><tp:taxon-name><object-id xmlns:xlink="http://www.w3.org/1999/xlink" content-type="arpha" xlink:type="simple">B0909F65-4B5B-5F50-A262-3AFDB329ED47</object-id>
                		<tp:taxon-name-part taxon-name-part-type="genus" reg="Selaginella">Selaginella</tp:taxon-name-part> <tp:taxon-name-part taxon-name-part-type="species" reg="mostaceroi">mostaceroi</tp:taxon-name-part>
                	
                		<object-id xmlns:xlink="http://www.w3.org/1999/xlink" content-type="ipni" xlink:type="simple">urn:lsid:ipni.org:names:77381378-1</object-id>
                	</tp:taxon-name><tp:taxon-authority>Valdespino &amp; C.López</tp:taxon-authority><tp:taxon-status xmlns:xlink="http://www.w3.org/1999/xlink" xlink:type="simple">sp. nov.</tp:taxon-status><xref ref-type="fig" rid="F32">Figs 32</xref><xref ref-type="fig" rid="F33">, 33</xref><xref ref-type="fig" rid="F34">, 34</xref></tp:nomenclature><tp:treatment-sec sec-type="Diagnosis"><title>Diagnosis.</title><p><italic><tp:taxon-name><tp:taxon-name-part taxon-name-part-type="genus" reg="Selaginella">Selaginella</tp:taxon-name-part> <tp:taxon-name-part taxon-name-part-type="species" reg="mostaceroi">mostaceroi</tp:taxon-name-part></tp:taxon-name></italic> differs from <italic><tp:taxon-name><tp:taxon-name-part taxon-name-part-type="genus" reg="Selaginella">S.</tp:taxon-name-part> <tp:taxon-name-part taxon-name-part-type="species" reg="breynii">breynii</tp:taxon-name-part></tp:taxon-name></italic> by its lateral leaves broadly (vs. narrowly) oblong, (1.6)1.7–2.2 (vs. 1.4–1.6) mm wide, with the acroscopic halves of the laminae almost twice as wide as the basiscopic halves of the laminae (vs. acroscopic and basiscopic halves of the laminae equal or nearly equal in width), and broadly obtuse or rounded (vs. broadly acute) apices.</p><fig id="F32" position="float" orientation="portrait"><object-id xmlns:xlink="http://www.w3.org/1999/xlink" content-type="doi" xlink:type="simple">10.3897/phytokeys.276.191365.figure32</object-id><object-id xmlns:xlink="http://www.w3.org/1999/xlink" content-type="arpha" xlink:type="simple">36D5E765-FA26-53EE-B208-E862CBAC24DC</object-id><label>Figure 32.</label><caption><p>Holotype of <italic><tp:taxon-name><tp:taxon-name-part taxon-name-part-type="genus" reg="Selaginella">Selaginella</tp:taxon-name-part> <tp:taxon-name-part taxon-name-part-type="species" reg="mostaceroi">mostaceroi</tp:taxon-name-part></tp:taxon-name></italic> Valdespino &amp; C.López. Digitized image courtesy of the herbarium of the University of Panama, Panama (<named-content xmlns:xlink="http://www.w3.org/1999/xlink" content-type="dwc:institutional_code" xlink:title="Provincial Museum of Alberta" xlink:href="https://scientific-collections.gbif.org/institution/078b3c16-e1eb-41d2-8220-4df9d00bd39e" xlink:type="simple">PMA</named-content>), from a loaned specimen from the herbarium of the New York Botanical Garden, <italic>R.L. Liesner &amp; A. González 10406</italic>, <named-content xmlns:xlink="http://www.w3.org/1999/xlink" content-type="dwc:institutional_code" xlink:title="The New York Botanical Garden" xlink:href="https://scientific-collections.gbif.org/institution/ab83e5ab-f4f7-4c9b-a1d5-eb779dfb9377" xlink:type="simple">NY</named-content>.</p></caption><graphic xmlns:xlink="http://www.w3.org/1999/xlink" xlink:href="phytokeys-276-051_article-191365__-g032.jpg" id="oo_1676614.jpg" position="float" orientation="portrait" xlink:type="simple"><uri content-type="original_file" xlink:type="simple">https://binary.pensoft.net/fig/1676614</uri></graphic></fig><fig id="F33" position="float" orientation="portrait"><object-id xmlns:xlink="http://www.w3.org/1999/xlink" content-type="doi" xlink:type="simple">10.3897/phytokeys.276.191365.figure33</object-id><object-id xmlns:xlink="http://www.w3.org/1999/xlink" content-type="arpha" xlink:type="simple">6B4E881C-AD5D-5895-A414-51F3BA06A8B4</object-id><label>Figure 33.</label><caption><p><italic><tp:taxon-name><tp:taxon-name-part taxon-name-part-type="genus" reg="Selaginella">Selaginella</tp:taxon-name-part> <tp:taxon-name-part taxon-name-part-type="species" reg="mostaceroi">mostaceroi</tp:taxon-name-part></tp:taxon-name></italic> Valdespino &amp; C.López. <bold>A</bold>. Section of the stem, upper surface; note lateral (a) and median (b) leaves; <bold>B</bold>. Median leaf, upper surface; note stomata along the midrib (a) and marginal, elongate, straight-walled, and papillate idioblasts (b); <bold>C</bold>. Close-up of distal portion and apex of the median leaf, upper surface (same leaf as in <bold>B</bold>); note stomata along the midrib (a), roundish, rectangular to quadrangular, sinuate-walled, and laevigate (b) and papillate (c) cells, and marginal, elongate, straight-walled, and papillate idioblasts (d); <bold>D</bold>. Close-up of proximal portion and base of the median leaf, upper surface (same leaf as in <bold>B</bold>); note stomata along the midrib (a), roundish, rectangular to quadrangular, sinuate-walled, and laevigate (b) and papillate (c) cells, marginal, elongate, straight-walled, and papillate idioblasts (d), and long cilia near the outer base (e); <bold>E</bold>. Section of the stem, lower surface; note lateral (a) and axillary (b) leaves; <bold>F</bold>. Lateral leaf, lower surface; note elongate, straight-walled, and papillate idioblasts on the leaf lamina (a) and marginally (b), and long cilia along the proximal-most portion of the basiscopic base (c); <bold>G</bold>. Close-up of distal portion and apex of the lateral leaf, lower surface (same leaf as in <bold>F</bold>); note idioblasts as described in <bold>F</bold>; <bold>H</bold>. Close-up of proximal portion and base of the lateral leaf, lower surface (same leaf as in <bold>F</bold>); note idioblasts as described in <bold>F</bold>; <bold>I</bold>. Lateral leaf, upper surface; note the ligule (a); <bold>J</bold>. Close-up of the distal portion and apex of the lateral leaf, upper surface (same leaf as in <bold>I</bold>); note rounded, rectangular to quadrangular, laevigate cells (a) and rounded to quadrangular, papillate cells submarginally near the basiscopic margin (b); <bold>K</bold>. Close-up of the proximal portion and base of the lateral leaf, upper surface (same leaf as in <bold>I</bold>); note rounded, rectangular to quadrangular, laevigate cells (a) and rounded to quadrangular, papillate cells submarginally near the basiscopic margin (b); elongate, sinuate-walled, and laevigate cells (c), and fan-shaped ligule (d); <bold>L</bold>. Median leaf, lower surface; note fan-shaped ligule at the base (a). <bold>A–L</bold> from the holotype, <italic>R.L. Liesner &amp; A. González 10406</italic>, <named-content xmlns:xlink="http://www.w3.org/1999/xlink" content-type="dwc:institutional_code" xlink:title="The New York Botanical Garden" xlink:href="https://scientific-collections.gbif.org/institution/ab83e5ab-f4f7-4c9b-a1d5-eb779dfb9377" xlink:type="simple">NY</named-content>.</p></caption><graphic xmlns:xlink="http://www.w3.org/1999/xlink" xlink:href="phytokeys-276-051_article-191365__-g033.jpg" id="oo_1676615.jpg" position="float" orientation="portrait" xlink:type="simple"><uri content-type="original_file" xlink:type="simple">https://binary.pensoft.net/fig/1676615</uri></graphic></fig><fig id="F34" position="float" orientation="portrait"><object-id xmlns:xlink="http://www.w3.org/1999/xlink" content-type="doi" xlink:type="simple">10.3897/phytokeys.276.191365.figure34</object-id><object-id xmlns:xlink="http://www.w3.org/1999/xlink" content-type="arpha" xlink:type="simple">49D879C2-7618-552C-97F3-7B6563BCF590</object-id><label>Figure 34.</label><caption><p><italic><tp:taxon-name><tp:taxon-name-part taxon-name-part-type="genus" reg="Selaginella">Selaginella</tp:taxon-name-part> <tp:taxon-name-part taxon-name-part-type="species" reg="mostaceroi">mostaceroi</tp:taxon-name-part></tp:taxon-name></italic> Valdespino &amp; C.López. <bold>A</bold>. Megaspore, proximal face; <bold>B</bold>. Close-up of the megaspore, proximal face (same spore as in <bold>A</bold>); <bold>C</bold>. Microspore, proximal face; <bold>D</bold>. Megaspore, distal face; <bold>E</bold>. Close-up of the megaspore, distal face (same spore as in <bold>D</bold>); <bold>F</bold>. Microspore, distal face. <bold>A–F</bold> from the holotype, <italic>R.L. Liesner &amp; A. González 10406</italic>, <named-content xmlns:xlink="http://www.w3.org/1999/xlink" content-type="dwc:institutional_code" xlink:title="The New York Botanical Garden" xlink:href="https://scientific-collections.gbif.org/institution/ab83e5ab-f4f7-4c9b-a1d5-eb779dfb9377" xlink:type="simple">NY</named-content>.</p></caption><graphic xmlns:xlink="http://www.w3.org/1999/xlink" xlink:href="phytokeys-276-051_article-191365__-g034.jpg" id="oo_1676616.jpg" position="float" orientation="portrait" xlink:type="simple"><uri content-type="original_file" xlink:type="simple">https://binary.pensoft.net/fig/1676616</uri></graphic></fig></tp:treatment-sec><tp:treatment-sec sec-type="Type"><title>Type.</title><p><bold>Venezuela</bold> • <bold>Tachira</bold>: 10 km E of La Fundación (13–23 km by road), around Represa Dorada, [<named-content xmlns:xlink="http://www.w3.org/1999/xlink" content-type="dwc:verbatimCoordinates" xlink:type="simple">07°48'N, 71°40'W</named-content>], alt. 600–1000 m, 10–13 Mar. 1981, <italic>R.L. Liesner &amp; A. González 10406</italic> (holotype: <named-content xmlns:xlink="http://www.w3.org/1999/xlink" content-type="dwc:institutional_code" xlink:title="The New York Botanical Garden" xlink:href="https://scientific-collections.gbif.org/institution/ab83e5ab-f4f7-4c9b-a1d5-eb779dfb9377" xlink:type="simple">NY</named-content>!; isotypes: <named-content xmlns:xlink="http://www.w3.org/1999/xlink" content-type="dwc:institutional_code" xlink:title="Missouri Botanical Garden" xlink:href="https://scientific-collections.gbif.org/institution/1be3aa67-8f90-4309-92f4-bd55426a8c09" xlink:type="simple">MO</named-content>! [<named-content xmlns:xlink="http://www.w3.org/1999/xlink" content-type="dwc:institutional_code" xlink:title="Missouri Botanical Garden" xlink:href="https://scientific-collections.gbif.org/institution/1be3aa67-8f90-4309-92f4-bd55426a8c09" xlink:type="simple">MO</named-content>-1346878], P! [P01266019], <named-content xmlns:xlink="http://www.w3.org/1999/xlink" content-type="dwc:institutional_code" xlink:title="Provincial Museum of Alberta" xlink:href="https://scientific-collections.gbif.org/institution/078b3c16-e1eb-41d2-8220-4df9d00bd39e" xlink:type="simple">PMA</named-content>!, <abbrev xmlns:xlink="http://www.w3.org/1999/xlink" xlink:title="“Lycophytes and Ferns of Venezuela,” led by Alan R. Smith" xlink:type="simple">UC</abbrev>! [UC1480230]).</p></tp:treatment-sec><tp:treatment-sec sec-type="Description"><title>Description.</title><p><bold><italic>Plants</italic></bold> terrestrial. <bold><italic>Stems</italic></bold> creeping, stramineous, 8.5–15 cm long, 0.5–1.0 mm diam., non-articulate, not flagelliform or stoloniferous, 1- or 2-branched. <bold><italic>Rhizophores</italic></bold> axillary, borne throughout the stems, filiform, 0.1–0.3 mm diam. <bold><italic>Leaves</italic></bold> heteromorphic throughout the stems and branches, chartaceous, the upper and lower surfaces yellowish-green and smooth. <bold><italic>Lateral leaves</italic></bold> imbricate on main stems, perpendicular to the stems, broadly oblong to oblong, 3.0–4.5 × 1.6–2.2 mm; bases truncate to rounded, the acroscopic bases overlapping stems, the basiscopic bases free from the stems, long-ciliate; acroscopic margins hyaline to slightly hyaline, continuously bordered by a band 1–7 wide of idioblasts, the idioblasts elongate, sinuate-walled, and papillate, the papillae in one row on each cell lumen, short-ciliate to denticulate in the proximal 1/3, otherwise dentate to denticulate distally, basiscopic margins long-ciliate along the proximal 1/3, otherwise similar to the acroscopic margins; apices obtuse to broadly acute, tipped by 6–10 teeth; upper surfaces comprising irregularly shaped, somewhat rounded, rectangular to quadrangular, sinuate-walled cells, without stomata, the lower surfaces comprising elongate, sinuate-walled, and laevigate cells and elongate, sinuate-walled, and papillate idioblasts along the bases, the acroscopic half, and the distal 1/3 of the leaf lamina, with stomata in 3–5 rows along the midribs. <bold><italic>Median leaves</italic></bold> imbricate, ascending, broadly ovate to ovate-elliptic, 1.5–2.0 × 1.0–1.3 mm; bases oblique, glabrous, without auricles; margins hyaline, the inner margins continuously bordered by a band 2–3 cells wide of idioblasts, the idioblasts elongate, straight-walled, and papillate, the papillae in one row on each cell lumen, short-ciliate along proximal 1/2, otherwise dentate distally, the outer margins continuously bordered by a band 2–3 cells wide of idioblasts, the idioblasts elongate, straight-walled, and papillate, the papillae in one row on each cell lumen, long-ciliate along proximal 1/2, otherwise dentate distally; apices long-aristate, the arista 0.6–0.7 mm long, denticulate on margins and tipped by 2–4 teeth; upper surfaces comprising somewhat roundish, rectangular to quadrangular, sinuate-walled cells, some of these papillate, without idioblasts, with stomata in 2–4 rows along the midribs, the lower surfaces comprising elongate, sinuate-walled cells, without idioblasts. <bold><italic>Axillary leaves</italic></bold> broadly oblong to oblong, 2.0–3.8 × 1.0–1.5 mm; bases truncate; margins, apices, and surfaces similar to those of the lateral leaves. <bold><italic>Strobili</italic></bold> terminal and solitary on branch tips or borne subsessile on lateral branches along the main stems, quadrangular, 10–25 mm long. <bold><italic>Sporophylls</italic></bold> monomorphic, without a laminar flap, each with a dentate keel along the midrib, lanceolate to lance-ovate, 0.6–1.6 × 0.3–0.6 mm; bases rounded; margins hyaline; apices long-acuminate to aristate, the acumen or arista 0.2–0.4 mm long; <bold><italic>dorsal sporophylls</italic></bold> with the upper and lower surfaces as in the vegetative leaves, except for the half that imbricates with the ventral sporophylls which are greenish to silvery hyaline and with elongate cells; <bold><italic>ventral sporophylls</italic></bold> with both surfaces silvery green to hyaline. <bold><italic>Megasporangia</italic></bold> in two ventral rows; <bold><italic>megaspores</italic></bold> cream, the proximal faces rugulate-reticulate, the reticulae ill-defined to open, delimited by low ridges, without an equatorial flange, the microstructure rugulate, echinate, and perforate, the distal faces rugulate-reticulate to irregularly reticulate, reticulae open, delimited by low ridges, the microstructure verrucate and perforate, 185–225 µm diam. <bold><italic>Microsporangia</italic></bold> in two dorsal rows; <bold><italic>microspores</italic></bold> light orange, the proximal faces rugulate, the microstructure rugulate to smooth, the distal faces broadly capitate or baculate with the microstructure of each caput and baculum laevigate, and the rest of the surface rugulate to laevigate, 25–28 µm diam.</p></tp:treatment-sec><tp:treatment-sec sec-type="Habitat and distribution"><title>Habitat and distribution.</title><p><italic><tp:taxon-name><tp:taxon-name-part taxon-name-part-type="genus" reg="Selaginella">Selaginella</tp:taxon-name-part> <tp:taxon-name-part taxon-name-part-type="species" reg="mostaceroi">mostaceroi</tp:taxon-name-part></tp:taxon-name></italic> is known only from the type collection near La Fundación, Táchira state, Venezuela. It grows on sandy soil in premontane to montane forests at 600–1000 m.</p></tp:treatment-sec><tp:treatment-sec sec-type="Etymology"><title>Etymology.</title><p>This species is named after our colleague Julián Mostacero Giannangeli (1972–), who is the Curator of lycophytes and ferns at the Herbario Nacional de Venezuela (<named-content xmlns:xlink="http://www.w3.org/1999/xlink" content-type="dwc:collectionCode" xlink:title="Herbarium - Universidad Central de Venezuela" xlink:href="https://scientific-collections.gbif.org/collection/5884f1d6-e083-43b3-95c9-c735463b9b23" xlink:type="simple">VEN</named-content>) and authored the <tp:taxon-name><tp:taxon-name-part taxon-name-part-type="family" reg="Selaginellaceae">Selaginellaceae</tp:taxon-name-part></tp:taxon-name> treatment for the “Nuevo Catálogo de la Flora de Venezuela” (<xref ref-type="bibr" rid="B17">Hokche et al. 2008</xref>).</p></tp:treatment-sec><tp:treatment-sec sec-type="Conservation assessment"><title>Conservation assessment.</title><p>The type collection was made in the La Fundación area, part of the Eastern Cordillera of the Andes, which is characterized by sandstone outcrops. Its vegetation includes several endemic species, as well as taxa shared with the Guiana Shield and the Amazon Basin (<xref ref-type="bibr" rid="B4">Aymard and Campbell 2007</xref>; <xref ref-type="bibr" rid="B3">Aymard 2022</xref>). To date, no additional specimens of <italic><tp:taxon-name><tp:taxon-name-part taxon-name-part-type="genus" reg="Selaginella">S.</tp:taxon-name-part> <tp:taxon-name-part taxon-name-part-type="species" reg="mostaceroi">mostaceroi</tp:taxon-name-part></tp:taxon-name></italic> have been recorded from these regions. Furthermore, <xref ref-type="bibr" rid="B3">Aymard (2022)</xref> noted that habitats in the La Fundación area have undergone continuous deforestation and degradation over the last five decades. Based on a single georeferenced occurrence, the extent of occurrence (<abbrev xmlns:xlink="http://www.w3.org/1999/xlink" xlink:title="extent of occurrence" xlink:type="simple">EOO</abbrev>) cannot be estimated, whereas the area of occupancy (<abbrev xmlns:xlink="http://www.w3.org/1999/xlink" xlink:title="area of occupancy" xlink:type="simple">AOO</abbrev>) was 4 km<sup>2</sup>. Accordingly, we assess <italic><tp:taxon-name><tp:taxon-name-part taxon-name-part-type="genus" reg="Selaginella">S.</tp:taxon-name-part> <tp:taxon-name-part taxon-name-part-type="species" reg="mostaceroi">mostaceroi</tp:taxon-name-part></tp:taxon-name></italic> as Critically Endangered (<abbrev xmlns:xlink="http://www.w3.org/1999/xlink" xlink:title="Critically Endangered" xlink:type="simple">CR</abbrev>) under IUCN criteria B2ab(iii) (<xref ref-type="bibr" rid="B19">IUCN Standards and Petitions Committee 2022</xref>).</p></tp:treatment-sec><tp:treatment-sec sec-type="Discussion"><title>Discussion.</title><p><italic><tp:taxon-name><tp:taxon-name-part taxon-name-part-type="genus" reg="Selaginella">Selaginella</tp:taxon-name-part> <tp:taxon-name-part taxon-name-part-type="species" reg="mostaceroi">mostaceroi</tp:taxon-name-part></tp:taxon-name></italic> is characterized by its long-creeping, centipede-like stems, lateral leaves on the main stems broadly oblong in shape, long-ciliate along the proximal-most portion of the basiscopic margins, with rounded apices, and the median leaves broadly ovate to ovate-elliptic, with hyaline margins, long-ciliate along the proximal portion of the outer margins, long-aristate apices, and strobili solitary on the branch tips or borne subsessile on the lateral branches along the main stem.</p><p>The type collection of <italic><tp:taxon-name><tp:taxon-name-part taxon-name-part-type="genus" reg="Selaginella">S.</tp:taxon-name-part> <tp:taxon-name-part taxon-name-part-type="species" reg="mostaceroi">mostaceroi</tp:taxon-name-part></tp:taxon-name></italic> was originally identified as <italic><tp:taxon-name><tp:taxon-name-part taxon-name-part-type="genus" reg="Selaginella">S.</tp:taxon-name-part> <tp:taxon-name-part taxon-name-part-type="species" reg="breynii">breynii</tp:taxon-name-part></tp:taxon-name></italic>, but it differs from the latter based on the characters described in the diagnosis. It is also distinct from <italic><tp:taxon-name><tp:taxon-name-part taxon-name-part-type="genus" reg="Selaginella">S.</tp:taxon-name-part> <tp:taxon-name-part taxon-name-part-type="species" reg="breynii">breynii</tp:taxon-name-part></tp:taxon-name></italic> because of its lateral leaves with the acroscopic margins sparsely short-ciliate along the proximal 1/8–1/4, and otherwise sparsely denticulate to entire distally (vs. long-ciliate along the proximal 1/4, and densely denticulate distally). <italic><tp:taxon-name><tp:taxon-name-part taxon-name-part-type="genus" reg="Selaginella">Selaginella</tp:taxon-name-part> <tp:taxon-name-part taxon-name-part-type="species" reg="mostaceroi">mostaceroi</tp:taxon-name-part></tp:taxon-name></italic> is additionally distinguished from <italic><tp:taxon-name><tp:taxon-name-part taxon-name-part-type="genus" reg="Selaginella">S.</tp:taxon-name-part> <tp:taxon-name-part taxon-name-part-type="species" reg="breynii">breynii</tp:taxon-name-part></tp:taxon-name></italic> by its median leaves with the inner and outer halves nearly equal in width (vs. outer half 1/8 wider than the inner half), the outer margins along the proximal 1/4 (vs. 3/4) long-ciliate, with the upper surfaces of the long-aristate apices glabrous (vs. covered by teeth-like projections or hairs), and the axillary leaves on the main stems long-ciliate along the proximal 1/8 (vs. along the proximal 1/3–1/2) of the leaf laminae, and with obtuse to rounded (vs. acute) apices.</p><p><italic><tp:taxon-name><tp:taxon-name-part taxon-name-part-type="genus" reg="Selaginella">Selaginella</tp:taxon-name-part> <tp:taxon-name-part taxon-name-part-type="species" reg="mostaceroi">mostaceroi</tp:taxon-name-part></tp:taxon-name></italic> is also similar to other <italic><tp:taxon-name><tp:taxon-name-part taxon-name-part-type="genus" reg="Selaginella">Selaginella</tp:taxon-name-part></tp:taxon-name></italic> species with a centipediform habit, such as <italic><tp:taxon-name><tp:taxon-name-part taxon-name-part-type="genus" reg="Selaginella">S.</tp:taxon-name-part> <tp:taxon-name-part taxon-name-part-type="species" reg="calosticha">calosticha</tp:taxon-name-part></tp:taxon-name></italic> and <italic><tp:taxon-name><tp:taxon-name-part taxon-name-part-type="genus" reg="Selaginella">S.</tp:taxon-name-part> <tp:taxon-name-part taxon-name-part-type="species" reg="imbricans">imbricans</tp:taxon-name-part></tp:taxon-name></italic>. It differs from <italic><tp:taxon-name><tp:taxon-name-part taxon-name-part-type="genus" reg="Selaginella">S.</tp:taxon-name-part> <tp:taxon-name-part taxon-name-part-type="species" reg="calosticha">calosticha</tp:taxon-name-part></tp:taxon-name></italic> by its broadly ovate to ovate-elliptic (vs. elliptic) median leaves with the outer margins long-ciliate along the proximal 1/2, otherwise dentate distally and the inner margins short-ciliate along proximal 1/2, otherwise both margins dentate to denticulate (vs. the outer margins long-ciliate throughout and the inner margins ciliate along proximal 1/2), and lateral leaves with rounded (vs. acute) apices tipped by several (vs. 1–4) teeth. <italic><tp:taxon-name><tp:taxon-name-part taxon-name-part-type="genus" reg="Selaginella">Selaginella</tp:taxon-name-part> <tp:taxon-name-part taxon-name-part-type="species" reg="mostaceroi">mostaceroi</tp:taxon-name-part></tp:taxon-name></italic> is distinguished from <italic><tp:taxon-name><tp:taxon-name-part taxon-name-part-type="genus" reg="Selaginella">S.</tp:taxon-name-part> <tp:taxon-name-part taxon-name-part-type="species" reg="imbricans">imbricans</tp:taxon-name-part></tp:taxon-name></italic> by its median leaves’ outer bases glabrous (vs. tufted with 2–6 stiff short cilia) and lateral leaves with rounded (vs. acute) apices tipped by several (vs. 1–3) teeth.</p></tp:treatment-sec><ref-list><ref id="B17"><mixed-citation xmlns:xlink="http://www.w3.org/1999/xlink" xlink:type="simple">Hokche O, Berry PE, Huber O [Eds] (2008) Nuevo catálogo de la flora vascular de Venezuela. Fundación Instituto Botánico de Venezuela Dr. Tobías Lasser, Caracas.</mixed-citation></ref><ref id="B4"><mixed-citation xmlns:xlink="http://www.w3.org/1999/xlink" xlink:type="simple">Aymard GA, Campbell LM (2007) A new species of <italic><tp:taxon-name><tp:taxon-name-part taxon-name-part-type="genus">Securidaca</tp:taxon-name-part></tp:taxon-name></italic> (<tp:taxon-name><tp:taxon-name-part taxon-name-part-type="family">Polygalaceae</tp:taxon-name-part></tp:taxon-name>) from sandstone outcrops in the Venezuela Andes. Brittonia 59: 328–333. <ext-link xlink:href="10.1007/BF03159548" ext-link-type="doi" xlink:type="simple">https://doi.org/10.1007/BF03159548</ext-link></mixed-citation></ref><ref id="B3"><mixed-citation xmlns:xlink="http://www.w3.org/1999/xlink" xlink:type="simple">Aymard GA (2022) Two new species of <italic><tp:taxon-name><tp:taxon-name-part taxon-name-part-type="genus">Guapira</tp:taxon-name-part></tp:taxon-name></italic> (<tp:taxon-name><tp:taxon-name-part taxon-name-part-type="family">Nyctaginaceae</tp:taxon-name-part></tp:taxon-name>) from montane humid forests in northwestern Venezuela. Harvard Papers in Botany 27: 15–22. <ext-link xlink:href="10.3100/hpib.v27iss1.2022.n2" ext-link-type="doi" xlink:type="simple">https://doi.org/10.3100/hpib.v27iss1.2022.n2</ext-link></mixed-citation></ref><ref id="B19"><mixed-citation xmlns:xlink="http://www.w3.org/1999/xlink" xlink:type="simple">IUCN Standards and Petitions Committee (2022) Guidelines for using the IUCN Red List Categories and Criteria. Version 15. Prepared by the Standards and Petitions Committee. <ext-link xlink:href="https://www.iucnredlist.org/documents/RedListGuidelines.pdf" ext-link-type="uri" xlink:type="simple">https://www.iucnredlist.org/documents/RedListGuidelines.pdf</ext-link> [accessed 11.03.2024]</mixed-citation></ref></ref-list></tp:taxon-treatment>
