# Supplementary material for: Ten new species of Selaginella (Lycopodiopsida, Selaginellaceae) from northern South America, primarily Venezuela, with a new status and combination, and distributional updates
Source: PhytoKeys. 2026 Jun 11;276:51–138. doi: 10.3897/phytokeys.276.191365 (PMC13280548; doi:10.3897/phytokeys.276.191365)
Supplement: XML Treatment for Selaginella plagiochiloides [file phytokeys.276.191365-treatment9.xml]

<!DOCTYPE tp:taxon-treatment
  PUBLIC "-//TaxonX//DTD Taxonomic Treatment Publishing DTD v0 20100105//EN" "tax-treatment-NSO.dtd">
<tp:taxon-treatment xmlns:tp="http://www.plazi.org/taxpub"><tp:treatment-meta><kwd-group><label>Taxon classification</label><kwd>
              <named-content content-type="kingdom">Plantae</named-content>
            </kwd><kwd>
              <named-content content-type="order">Selaginellales</named-content>
            </kwd><kwd>
              <named-content content-type="family">Selaginellaceae</named-content>
            </kwd></kwd-group><mixed-citation publication-type="journal"><person-group><name><surname>Valdespino</surname><given-names>Iván A.</given-names></name><name><surname>López</surname><given-names>Christian A.</given-names></name><name><surname>Ceballos</surname><given-names>Jorge I.</given-names></name></person-group><article-title>Ten new species of <italic><tp:taxon-name><tp:taxon-name-part taxon-name-part-type="genus" reg="Selaginella">Selaginella</tp:taxon-name-part></tp:taxon-name></italic> (<tp:taxon-name><tp:taxon-name-part taxon-name-part-type="class" reg="Lycopodiopsida">Lycopodiopsida</tp:taxon-name-part></tp:taxon-name>, <tp:taxon-name><tp:taxon-name-part taxon-name-part-type="family" reg="Selaginellaceae">Selaginellaceae</tp:taxon-name-part></tp:taxon-name>) from northern South America, primarily Venezuela, with a new status and combination, and distributional updates</article-title><source>PhytoKeys</source><day>11</day><month>06</month><year>2026</year><volume>276</volume><fpage>51</fpage><lpage>138</lpage><pub-id pub-id-type="doi">10.3897/phytokeys.276.191365</pub-id></mixed-citation></tp:treatment-meta><tp:nomenclature><tp:taxon-name><object-id xmlns:xlink="http://www.w3.org/1999/xlink" content-type="arpha" xlink:type="simple">5F17A5D7-DADF-5BFE-8F4E-5F6DB6868B48</object-id>
                		<tp:taxon-name-part taxon-name-part-type="genus" reg="Selaginella">Selaginella</tp:taxon-name-part> <tp:taxon-name-part taxon-name-part-type="species" reg="plagiochiloides">plagiochiloides</tp:taxon-name-part>
                	
                		<object-id xmlns:xlink="http://www.w3.org/1999/xlink" content-type="ipni" xlink:type="simple">urn:lsid:ipni.org:names:77381379-1</object-id>
                	</tp:taxon-name><tp:taxon-authority>Valdespino &amp; C.López</tp:taxon-authority><tp:taxon-status xmlns:xlink="http://www.w3.org/1999/xlink" xlink:type="simple">sp. nov.</tp:taxon-status><xref ref-type="fig" rid="F35">Figs 35</xref><xref ref-type="fig" rid="F36">, 36</xref><xref ref-type="fig" rid="F37">, 37</xref><xref ref-type="fig" rid="F38">, 38</xref></tp:nomenclature><tp:treatment-sec sec-type="Diagnosis"><title>Diagnosis.</title><p><italic><tp:taxon-name><tp:taxon-name-part taxon-name-part-type="genus" reg="Selaginella">Selaginella</tp:taxon-name-part> <tp:taxon-name-part taxon-name-part-type="species" reg="plagiochiloides">plagiochiloides</tp:taxon-name-part></tp:taxon-name></italic> differs from <italic><tp:taxon-name><tp:taxon-name-part taxon-name-part-type="genus" reg="Selaginella">S.</tp:taxon-name-part> <tp:taxon-name-part taxon-name-part-type="species" reg="schultesii">schultesii</tp:taxon-name-part></tp:taxon-name></italic> Alston ex Crabbe &amp; Jermy by its median leaves dentate to denticulate (vs. long-ciliate), the acroscopic margins of the lateral leaves short-ciliate along the proximal 1/2, otherwise denticulate to entire distally (vs. long-ciliate along the proximal 1/2–2/3, otherwise denticulate or entire distally), the cilia 1/6 or less (vs. 1/3–1/2 or more) of the width of the acroscopic halves of the leaf laminae, and with prominent midribs on the upper and lower surfaces (vs. only visible on the lower surfaces) and raised (vs. plane) in side view on the lower surfaces.</p><fig id="F35" position="float" orientation="portrait"><object-id xmlns:xlink="http://www.w3.org/1999/xlink" content-type="doi" xlink:type="simple">10.3897/phytokeys.276.191365.figure35</object-id><object-id xmlns:xlink="http://www.w3.org/1999/xlink" content-type="arpha" xlink:type="simple">DD248C41-CF9B-5603-846D-1BA786A09D7F</object-id><label>Figure 35.</label><caption><p>Holotype of <italic><tp:taxon-name><tp:taxon-name-part taxon-name-part-type="genus" reg="Selaginella">Selaginella</tp:taxon-name-part> <tp:taxon-name-part taxon-name-part-type="species" reg="plagiochiloides">plagiochiloides</tp:taxon-name-part></tp:taxon-name></italic> Valdespino &amp; C.López. Digitized image courtesy of the herbarium of the University of Panama (<named-content xmlns:xlink="http://www.w3.org/1999/xlink" content-type="dwc:institutional_code" xlink:title="Provincial Museum of Alberta" xlink:href="https://scientific-collections.gbif.org/institution/078b3c16-e1eb-41d2-8220-4df9d00bd39e" xlink:type="simple">PMA</named-content>), from a loaned specimen from the herbarium of the University of California, Berkeley, <italic>J.M. Beitel 85229</italic>, <abbrev xmlns:xlink="http://www.w3.org/1999/xlink" xlink:title="“Lycophytes and Ferns of Venezuela,” led by Alan R. Smith" xlink:type="simple">UC</abbrev>.</p></caption><graphic xmlns:xlink="http://www.w3.org/1999/xlink" xlink:href="phytokeys-276-051_article-191365__-g035.jpg" id="oo_1676617.jpg" position="float" orientation="portrait" xlink:type="simple"><uri content-type="original_file" xlink:type="simple">https://binary.pensoft.net/fig/1676617</uri></graphic></fig><fig id="F36" position="float" orientation="portrait"><object-id xmlns:xlink="http://www.w3.org/1999/xlink" content-type="doi" xlink:type="simple">10.3897/phytokeys.276.191365.figure36</object-id><object-id xmlns:xlink="http://www.w3.org/1999/xlink" content-type="arpha" xlink:type="simple">A1876FEA-DEEE-5C69-B3BC-E14B0E4E608C</object-id><label>Figure 36.</label><caption><p><italic><tp:taxon-name><tp:taxon-name-part taxon-name-part-type="genus" reg="Selaginella">Selaginella</tp:taxon-name-part> <tp:taxon-name-part taxon-name-part-type="species" reg="plagiochiloides">plagiochiloides</tp:taxon-name-part></tp:taxon-name></italic> Valdespino &amp; C.López. <bold>A</bold>. Section of the stem, upper surface; note lateral (a) and median (b) leaves; <bold>B</bold>. Median leaf, upper surface; <bold>C</bold>. Close-up of distal portion and apex of the median leaf, upper surface (same leaf as in <bold>B</bold>); note stomata along the midrib (a), rounded to quadrangular, sinuate-walled, and papillate cells on the leaf lamina (b), and marginal, elongate, straight-walled, and papillate idioblasts (c); <bold>D</bold>. Close-up of proximal portion and base of the median leaf, upper surface (same leaf as in <bold>B</bold>); note stomata, cells on leaf lamina, and margins as in <bold>C</bold>; <bold>E</bold>. Lateral leaf, upper surface; note elongate, straight-walled, and papillate idioblasts over the midrib (a); <bold>F</bold>. Close-up of distal portion of the lateral leaf, upper surface (same leaf as in <bold>E</bold>); note rounded to quadrangular, sinuate-walled, and laevigate (a) and papillate cells (b) on the leaf lamina, elongate, straight-walled, and papillate idioblasts on the leaf lamina (c), and submarginal tooth-like hairs (d); <bold>G</bold>. Close-up of the proximal portion and base of the lateral leaf, upper surface (same leaf as in <bold>E</bold>); note marginal stomata along basiscopic margin (a), rounded to quadrangular, sinuate-walled, and laevigate (b) and papillate (c) cells, elongate, straight-walled, and papillate idioblasts on the leaf acroscopic margin (d), and submarginal tooth-like hairs (e); <bold>H</bold>. Close-up of mid-section of the lateral leaf, upper surface (same leaf as in <bold>E</bold>); note leaf lamina cells as in <bold>G</bold>. <bold>A–H</bold> from the holotype, <italic>J.M. Beitel 85229</italic>, <abbrev xmlns:xlink="http://www.w3.org/1999/xlink" xlink:title="“Lycophytes and Ferns of Venezuela,” led by Alan R. Smith" xlink:type="simple">UC</abbrev>.</p></caption><graphic xmlns:xlink="http://www.w3.org/1999/xlink" xlink:href="phytokeys-276-051_article-191365__-g036.jpg" id="oo_1676618.jpg" position="float" orientation="portrait" xlink:type="simple"><uri content-type="original_file" xlink:type="simple">https://binary.pensoft.net/fig/1676618</uri></graphic></fig><fig id="F37" position="float" orientation="portrait"><object-id xmlns:xlink="http://www.w3.org/1999/xlink" content-type="doi" xlink:type="simple">10.3897/phytokeys.276.191365.figure37</object-id><object-id xmlns:xlink="http://www.w3.org/1999/xlink" content-type="arpha" xlink:type="simple">FB1BF20E-4BFD-55B0-A9E2-8B28078C359D</object-id><label>Figure 37.</label><caption><p><italic><tp:taxon-name><tp:taxon-name-part taxon-name-part-type="genus" reg="Selaginella">Selaginella</tp:taxon-name-part> <tp:taxon-name-part taxon-name-part-type="species" reg="plagiochiloides">plagiochiloides</tp:taxon-name-part></tp:taxon-name></italic> Valdespino &amp; C.López. <bold>A</bold>. Section of the stem, lower surface; note lateral (a) and median (b) leaves; <bold>B</bold>. Lateral leaf, lower surface; note elongate, sinuate-walled, and laevigate cells (a) and elongate, straight-walled, and papillate idioblasts on the leaf lamina (b) and on the margins (c); <bold>C</bold>. Close-up of the distal portion and apex of the lateral leaf, lower surface (same leaf as in <bold>B</bold>); note stomata along the midrib (a), elongate, sinuate-walled, and laevigate cells (b), and elongate, straight-walled, and papillate idioblasts sparsely distributed along the distal portion of the leaf (c) and along the margins (d); <bold>D</bold>. Close-up of the proximal portion and base of the lateral leaf, lower surface (same leaf as in <bold>B</bold>); note stomata, cells on the leaf lamina and margins as in <bold>C</bold>, and elongate, straight-walled, and papillate idioblasts at the leaf base (a); <bold>E</bold>. Section of the stem, upper surface; note lateral (a), median (b), and axillary leaves (c); <bold>F</bold>. Close-up of section of the stem, lower surface (same section as in <bold>E</bold>); <bold>G</bold>. Close-up of the distal portion of the axillary leaf, lower surface; note cells on the leaf lamina and margins as in <bold>C</bold>; <bold>H</bold>. Close-up of proximal portion and base of the axillary leaf, lower surface (same leaf as in <bold>G</bold>); note cells on the leaf lamina and margins as in <bold>C</bold> and <bold>D</bold>. <bold>A–H</bold> from the holotype, <italic>J.M. Beitel 85229</italic>, <abbrev xmlns:xlink="http://www.w3.org/1999/xlink" xlink:title="“Lycophytes and Ferns of Venezuela,” led by Alan R. Smith" xlink:type="simple">UC</abbrev>.</p></caption><graphic xmlns:xlink="http://www.w3.org/1999/xlink" xlink:href="phytokeys-276-051_article-191365__-g037.jpg" id="oo_1676619.jpg" position="float" orientation="portrait" xlink:type="simple"><uri content-type="original_file" xlink:type="simple">https://binary.pensoft.net/fig/1676619</uri></graphic></fig><fig id="F38" position="float" orientation="portrait"><object-id xmlns:xlink="http://www.w3.org/1999/xlink" content-type="doi" xlink:type="simple">10.3897/phytokeys.276.191365.figure38</object-id><object-id xmlns:xlink="http://www.w3.org/1999/xlink" content-type="arpha" xlink:type="simple">DC90F93C-302C-5C7B-89D5-24240709331F</object-id><label>Figure 38.</label><caption><p><italic><tp:taxon-name><tp:taxon-name-part taxon-name-part-type="genus" reg="Selaginella">Selaginella</tp:taxon-name-part> <tp:taxon-name-part taxon-name-part-type="species" reg="plagiochiloides">plagiochiloides</tp:taxon-name-part></tp:taxon-name></italic> Valdespino &amp; C.López. <bold>A</bold>. Close-up of section of the stem, upper surface; note lateral leaf with a bifurcated distal half (a) and median leaf (b); <bold>B</bold>. Median leaf, upper surface; note stomata along the midrib (a), rounded to quadrangular, sinuate-walled, and papillate cells on the leaf lamina (b), marginal, elongate, straight-walled, and papillate idioblasts (c), and teeth along distal 1/4 of the leaf lamina (d); <bold>C</bold>. Close-up of base of the lateral leaf; note elongate, straight-walled, and papillate idioblasts (a); <bold>D</bold>. Close-up of the base of the axillary leaf; note elongate, straight-walled, and papillate idioblasts (a). <bold>A–D</bold> from the holotype, <italic>J.M. Beitel 85229</italic>, <abbrev xmlns:xlink="http://www.w3.org/1999/xlink" xlink:title="“Lycophytes and Ferns of Venezuela,” led by Alan R. Smith" xlink:type="simple">UC</abbrev>.</p></caption><graphic xmlns:xlink="http://www.w3.org/1999/xlink" xlink:href="phytokeys-276-051_article-191365__-g038.jpg" id="oo_1676620.jpg" position="float" orientation="portrait" xlink:type="simple"><uri content-type="original_file" xlink:type="simple">https://binary.pensoft.net/fig/1676620</uri></graphic></fig></tp:treatment-sec><tp:treatment-sec sec-type="Type"><title>Type.</title><p><bold>Venezuela</bold> • <bold>Amazonas</bold>: Neblina Base Camp on Río Bario (= Río Mawarinuma), continuation of trail to Loma de las Piñas (Pineapple Ridge, 1.5 km S of Neblina Base Camp), past ridge, 4–5 km SW of Base Camp, <named-content xmlns:xlink="http://www.w3.org/1999/xlink" content-type="dwc:verbatimCoordinates" xlink:type="simple">00°49'15"N, 66°09'38"W</named-content>, alt. 150 m, 20 Feb. 1985, <italic>J.M. Beitel 85229</italic> (holotype: <abbrev xmlns:xlink="http://www.w3.org/1999/xlink" xlink:title="“Lycophytes and Ferns of Venezuela,” led by Alan R. Smith" xlink:type="simple">UC</abbrev>! [UC1551614], isotypes: <named-content xmlns:xlink="http://www.w3.org/1999/xlink" content-type="dwc:institutional_code" xlink:title="Provincial Museum of Alberta" xlink:href="https://scientific-collections.gbif.org/institution/078b3c16-e1eb-41d2-8220-4df9d00bd39e" xlink:type="simple">PMA</named-content>-image!, <named-content xmlns:xlink="http://www.w3.org/1999/xlink" content-type="dwc:collectionCode" xlink:title="Herbarium - Universidad Central de Venezuela" xlink:href="https://scientific-collections.gbif.org/collection/5884f1d6-e083-43b3-95c9-c735463b9b23" xlink:type="simple">VEN</named-content>! [Herb. No. 318917]).</p></tp:treatment-sec><tp:treatment-sec sec-type="Description"><title>Description.</title><p><bold><italic>Plants</italic></bold> epipetric. <bold><italic>Stems</italic></bold> prostrate, stramineous, 3–7 cm long, 0.1–0.4 mm diam., non-articulate, flagelliform, not stoloniferous, 1-branched. <bold><italic>Rhizophores</italic></bold> axillary-dorsal or axillary, borne throughout the stems, filiform, 0.02–0.1 mm diam. <bold><italic>Leaves</italic></bold> heteromorphic throughout, membranaceous, both surfaces glabrous, the upper surfaces green, the lower surfaces silvery green. <bold><italic>Lateral leaves</italic></bold> imbricate or slightly distant, ascending at 45° to the stems, ovate-oblong to oblong, 1.8–2.0 × 0.8–1.0 mm; bases rounded, the acroscopic bases slightly overlapping the stems, the basiscopic bases free from the stems; acroscopic margins on the upper surfaces narrowly hyaline along proximal 1/2, bordered by a band 1 or 2 cells wide of idioblasts, the idioblasts elongate, straight-walled, and papillate, the papillae in one row on each cell lumen, along the distal 1/2 bordered by a band 1 cell wide, the cells elongate and laevigate, on the lower surfaces hyaline, continuously bordered by a band 2 cells wide of idioblasts, the idioblasts elongate, straight-walled, and papillate, the papillae in one row on each cell lumen, short-ciliate along proximal 1/2, otherwise denticulate to entire distally, the basiscopic margins on the upper surfaces greenish, continuously bordered by a band 1 or 2 cells wide of rounded to quadrangular, sinuate-walled, and papillate cells, with 4–6 variously arranged papillae on each cell lumen, on the lower surfaces hyaline, continuously bordered by a band 1 or 2 cells wide of idioblasts, the idioblasts elongate, straight-walled, and papillate, the papillae in one row on each cell lumen, denticulate; apices acute, tipped by 1–3 teeth; upper surfaces composed of irregularly shaped, somewhat roundish to quadrangular, sinuate-walled, and laevigate cells, with some particularly along apical 1/4 and near the basiscopic margins papillate, each of these with the cell lumen bearing 2–9 irregularly arranged papillae, stomata submarginal and marginally along the basiscopic margins, with tooth-like hairs marginally to submarginally along the basiscopic margins, particularly near distal 1/4 of the leaf, the lower surfaces composed of elongate, sinuate-walled, and laevigate cells and of few scattered, elongate, sinuate-walled, and papillate idioblasts, each idioblast lumen with 25–65 papillae in 1 or 2 rows, stomata in 1 row along the midrib of the leaf lamina. <bold><italic>Median leaves</italic></bold> distant, ascending, lance-ovate to narrowly elliptic or elliptic-ovate, 0.6–1.0 × 0.3 to 0.4 mm; bases oblique, glabrous; margins hyaline, continuously bordered by a band 2 or 3 cells wide of idioblasts, the idioblasts elongate, straight-walled, and papillate, the papillae in one row on each cell lumen, dentate to denticulate throughout; apices long-attenuate to acuminate, each acumen 0.1–0.3 mm long, tipped by 2–4 teeth; upper surfaces comprising rounded to quadrangular, sinuate-walled, and papillate cells, each cell lumen covered by 3–6 papillae, with stomata in 1 row along central 1/2 or distal 3/4 of the midrib, the lower surfaces comprising elongate, sinuate-walled cells, with some idioblasts similar to those of the lower surface of the lateral leaves, without stomata. <bold><italic>Axillary leaves</italic></bold> similar to the lateral leaves in shape, bases, margins, and apices. <bold><italic>Strobili</italic></bold> borne along the main stem, loosely quadrangular, 0.7–4.0 mm, at tips often reverting to vegetative growth. <bold><italic>Sporophylls</italic></bold> monomorphic, without a laminar flap, each with a strongly developed and dentate keel along the midrib, lanceolate to broadly ovate, 1.0–1.3 × 0.6–0.8 mm; bases rounded; margins broadly hyaline, continuously bordered by a band 2–4 cells wide of idioblasts, the idioblasts similar to those on margins of the median leaves, dentate to denticulate; apices long-attenuate to aristate, each 0.2–0.3 mm long, with margins denticulate, and tipped by 1–3 teeth and with tooth-like projections on the upper surface; <bold><italic>dorsal sporophylls</italic></bold> with the upper surfaces green and cells as in the median leaves, except for the half that imbricates with the ventral sporophylls where the surface is hyaline, comprised of elongate, sinuate-walled, and papillate cells, the lower surfaces silvery green and comprising elongate, sinuate-walled cells; <bold><italic>ventral sporophylls</italic></bold> with both surfaces hyaline, comprising elongate, sinuate-walled, and papillate cells. <bold><italic>Megasporangia</italic></bold> in two ventral rows; <bold><italic>megaspores</italic></bold> not observed or measured. <bold><italic>Microsporangia</italic></bold> in two dorsal rows; <bold><italic>microspores</italic></bold> orange, surface ornamentation and diameter not observed or measured.</p></tp:treatment-sec><tp:treatment-sec sec-type="Habitat and distribution"><title>Habitat and distribution.</title><p><italic><tp:taxon-name><tp:taxon-name-part taxon-name-part-type="genus" reg="Selaginella">Selaginella</tp:taxon-name-part> <tp:taxon-name-part taxon-name-part-type="species" reg="plagiochiloides">plagiochiloides</tp:taxon-name-part></tp:taxon-name></italic> is known only from the type collection from Venezuela. It grows epipetrically on rocks near a water stream in the rainforest at 150 m.</p></tp:treatment-sec><tp:treatment-sec sec-type="Etymology"><title>Etymology.</title><p>The specific epithet refers to the overall stem and branch patterns of the new species, which resemble those of certain liverwort species within the genus <italic><tp:taxon-name><tp:taxon-name-part taxon-name-part-type="genus" reg="Plagiochila">Plagiochila</tp:taxon-name-part></tp:taxon-name></italic> (Dumort.) Dumort. (<tp:taxon-name><tp:taxon-name-part taxon-name-part-type="family" reg="Plagiochilaceae">Plagiochilaceae</tp:taxon-name-part></tp:taxon-name>–<tp:taxon-name><tp:taxon-name-part taxon-name-part-type="phylum" reg="Marchantiophyta">Marchantiophyta</tp:taxon-name-part></tp:taxon-name>).</p></tp:treatment-sec><tp:treatment-sec sec-type="Conservation assessment"><title>Conservation assessment.</title><p><italic><tp:taxon-name><tp:taxon-name-part taxon-name-part-type="genus" reg="Selaginella">Selaginella</tp:taxon-name-part> <tp:taxon-name-part taxon-name-part-type="species" reg="plagiochiloides">plagiochiloides</tp:taxon-name-part></tp:taxon-name></italic> is currently known from a single collection/locality in the Venezuelan Amazon (Cerro de la Neblina region). Based on the available georeferenced record, GeoCAT estimated an <abbrev xmlns:xlink="http://www.w3.org/1999/xlink" xlink:title="area of occupancy" xlink:type="simple">AOO</abbrev> of 4 km<sup>2</sup>, which falls within the threshold for Critically Endangered (<abbrev xmlns:xlink="http://www.w3.org/1999/xlink" xlink:title="Critically Endangered" xlink:type="simple">CR</abbrev>) under criterion B2. Although the species occurs in a remote area, ongoing environmental pressures documented in the Venezuelan Amazon support the inference that habitat quality continues to decline (<xref ref-type="bibr" rid="B18">Huber 2001</xref>). Therefore, we preliminarily assess <italic><tp:taxon-name><tp:taxon-name-part taxon-name-part-type="genus" reg="Selaginella">S.</tp:taxon-name-part> <tp:taxon-name-part taxon-name-part-type="species" reg="plagiochiloides">plagiochiloides</tp:taxon-name-part></tp:taxon-name></italic> as <abbrev xmlns:xlink="http://www.w3.org/1999/xlink" xlink:title="Critically Endangered" xlink:type="simple">CR</abbrev> B2ab(iii).</p></tp:treatment-sec><tp:treatment-sec sec-type="Discussion"><title>Discussion.</title><p><italic><tp:taxon-name><tp:taxon-name-part taxon-name-part-type="genus" reg="Selaginella">Selaginella</tp:taxon-name-part> <tp:taxon-name-part taxon-name-part-type="species" reg="plagiochiloides">plagiochiloides</tp:taxon-name-part></tp:taxon-name></italic> is a small, creeping, centipediform species that resembles a leafy liverwort. It features the main stems ribbon-shaped and without branches, or once branched, ascending at 45° to the main stems, with stem tips often flagelliform.</p><p>We were unable to determine megaspore color, diameter, or ornamentation, nor microspore diameter and ornamentation, because megaspores were absent from most strobili examined, and microspores were rare. <italic><tp:taxon-name><tp:taxon-name-part taxon-name-part-type="genus" reg="Selaginella">Selaginella</tp:taxon-name-part> <tp:taxon-name-part taxon-name-part-type="species" reg="plagiochiloides">plagiochiloides</tp:taxon-name-part></tp:taxon-name></italic> can easily be mistaken for a leafy liverwort because of its habit, stem shape, branch pattern, and small leaves, which resemble those of the genus <italic><tp:taxon-name><tp:taxon-name-part taxon-name-part-type="genus" reg="Plagiochila">Plagiochila</tp:taxon-name-part></tp:taxon-name></italic>, such as <italic><tp:taxon-name><tp:taxon-name-part taxon-name-part-type="genus" reg="Plagiochila">P.</tp:taxon-name-part> <tp:taxon-name-part taxon-name-part-type="species" reg="adianthoides">adianthoides</tp:taxon-name-part></tp:taxon-name></italic> (Sw.) Lindenb., <italic><tp:taxon-name><tp:taxon-name-part taxon-name-part-type="genus" reg="Plagiochila">P.</tp:taxon-name-part> <tp:taxon-name-part taxon-name-part-type="species" reg="priceana">priceana</tp:taxon-name-part></tp:taxon-name></italic> Gradst. &amp; Benitez, <italic><tp:taxon-name><tp:taxon-name-part taxon-name-part-type="genus" reg="Plagiochila">P.</tp:taxon-name-part> <tp:taxon-name-part taxon-name-part-type="species" reg="rutilans">rutilans</tp:taxon-name-part></tp:taxon-name></italic> Lindenb. from tropical America (<xref ref-type="bibr" rid="B14">Gradstein 2016</xref>; <xref ref-type="bibr" rid="B15">Gradstein and Benitez 2017</xref>), and <italic><tp:taxon-name><tp:taxon-name-part taxon-name-part-type="genus" reg="Plagiochila">P.</tp:taxon-name-part> <tp:taxon-name-part taxon-name-part-type="species" reg="asplenioides">asplenioides</tp:taxon-name-part></tp:taxon-name></italic> (L.) Dumort. from northwestern North America and western and central Europe to the Russian Far East (<xref ref-type="bibr" rid="B41">Stotler and Crandall-Stotler 2017</xref>). <italic><tp:taxon-name><tp:taxon-name-part taxon-name-part-type="genus" reg="Selaginella">Selaginella</tp:taxon-name-part> <tp:taxon-name-part taxon-name-part-type="species" reg="plagiochiloides">plagiochiloides</tp:taxon-name-part></tp:taxon-name></italic> is further characterized by its lateral leaves with the acroscopic margins short-ciliate along the proximal 1/2 and otherwise denticulate distally, the basiscopic margins sparsely denticulate to entire, with the upper surfaces marginally to submarginally puberulent along the basiscopic margins, and median leaf margins narrowly hyaline and dentate to denticulate, and short strobili with their tips reverting to vegetative growth. <xref ref-type="bibr" rid="B55">Valdespino et al. (2015)</xref> reviewed cases of continuous vegetative growth from strobilus apices in <italic><tp:taxon-name><tp:taxon-name-part taxon-name-part-type="genus" reg="Selaginella">Selaginella</tp:taxon-name-part></tp:taxon-name></italic> and used standardized codes to describe these shoot growth sequences (e.g., V/F, V/F/V, and V/F/V/F; where V = vegetative and F = fertile). In <italic><tp:taxon-name><tp:taxon-name-part taxon-name-part-type="genus" reg="Selaginella">S.</tp:taxon-name-part> <tp:taxon-name-part taxon-name-part-type="species" reg="plagiochiloides">plagiochiloides</tp:taxon-name-part></tp:taxon-name></italic>, the V/F/V pattern appears to predominate, with fertile regions along the main stem interrupted by renewed vegetative growth, resulting in constricted strobili. Interestingly, this pattern is also observed in some species of <italic><tp:taxon-name><tp:taxon-name-part taxon-name-part-type="genus" reg="Plagiochila">Plagiochila</tp:taxon-name-part></tp:taxon-name></italic>, in which antheridia form along vegetative stems of antheridial gametophytes that later revert to a vegetative condition (e.g., <italic><tp:taxon-name><tp:taxon-name-part taxon-name-part-type="genus" reg="Plagiochila">P.</tp:taxon-name-part> <tp:taxon-name-part taxon-name-part-type="species" reg="rutilans">rutilans</tp:taxon-name-part></tp:taxon-name></italic>; see fig. 3–I in <xref ref-type="bibr" rid="B16">Heinrichs et al. 2001</xref>).</p><p><italic><tp:taxon-name><tp:taxon-name-part taxon-name-part-type="genus" reg="Selaginella">Selaginella</tp:taxon-name-part> <tp:taxon-name-part taxon-name-part-type="species" reg="plagiochiloides">plagiochiloides</tp:taxon-name-part></tp:taxon-name></italic> somewhat resembles <italic><tp:taxon-name><tp:taxon-name-part taxon-name-part-type="genus" reg="Selaginella">S.</tp:taxon-name-part> <tp:taxon-name-part taxon-name-part-type="species" reg="schultesii">schultesii</tp:taxon-name-part></tp:taxon-name></italic> because of their small size, similar liverwort-like habit, and epipetric growth; however, several diagnostic traits distinguish the two species. Additionally, the stems of <italic><tp:taxon-name><tp:taxon-name-part taxon-name-part-type="genus" reg="Selaginella">S.</tp:taxon-name-part> <tp:taxon-name-part taxon-name-part-type="species" reg="plagiochiloides">plagiochiloides</tp:taxon-name-part></tp:taxon-name></italic> are shorter, reaching 7 cm, while those of <italic><tp:taxon-name><tp:taxon-name-part taxon-name-part-type="genus" reg="Selaginella">S.</tp:taxon-name-part> <tp:taxon-name-part taxon-name-part-type="species" reg="schultesii">schultesii</tp:taxon-name-part></tp:taxon-name></italic> are longer, measuring 8–21 cm or more. It differs further from <italic><tp:taxon-name><tp:taxon-name-part taxon-name-part-type="genus" reg="Selaginella">S.</tp:taxon-name-part> <tp:taxon-name-part taxon-name-part-type="species" reg="schultesii">schultesii</tp:taxon-name-part></tp:taxon-name></italic> by its axillary leaves with the inner margins short-ciliate along the proximal 1/2, otherwise entire and the outer margins denticulate to entire throughout (vs. the inner and outer margins long-ciliate along the proximal 1/2–2/3, otherwise short-ciliate to denticulate distally), and the cilia on the inner margins measuring 1/6 or less (vs. 1/3–1/2 or more) of the width of the inner halves of the laminae.</p><p><italic><tp:taxon-name><tp:taxon-name-part taxon-name-part-type="genus" reg="Selaginella">Selaginella</tp:taxon-name-part> <tp:taxon-name-part taxon-name-part-type="species" reg="plagiochiloides">plagiochiloides</tp:taxon-name-part></tp:taxon-name></italic> is somewhat morphologically similar to other species in the “<italic><tp:taxon-name><tp:taxon-name-part taxon-name-part-type="genus" reg="Selaginella">Selaginella</tp:taxon-name-part> <tp:taxon-name-part taxon-name-part-type="species" reg="jungermannioides">jungermannioides</tp:taxon-name-part></tp:taxon-name></italic> (Gaudich.) Spring group”, especially <italic><tp:taxon-name><tp:taxon-name-part taxon-name-part-type="genus" reg="Selaginella">S.</tp:taxon-name-part> <tp:taxon-name-part taxon-name-part-type="species" reg="calosticha">calosticha</tp:taxon-name-part></tp:taxon-name></italic>, <italic><tp:taxon-name><tp:taxon-name-part taxon-name-part-type="genus" reg="Selaginella">S.</tp:taxon-name-part> <tp:taxon-name-part taxon-name-part-type="species" reg="imbricans">imbricans</tp:taxon-name-part></tp:taxon-name></italic>, <italic><tp:taxon-name><tp:taxon-name-part taxon-name-part-type="genus" reg="Selaginella">S.</tp:taxon-name-part> <tp:taxon-name-part taxon-name-part-type="species" reg="mawarinumensis">mawarinumensis</tp:taxon-name-part></tp:taxon-name></italic>, and <italic><tp:taxon-name><tp:taxon-name-part taxon-name-part-type="genus" reg="Selaginella">S.</tp:taxon-name-part> <tp:taxon-name-part taxon-name-part-type="species" reg="mostaceroi">mostaceroi</tp:taxon-name-part></tp:taxon-name></italic>. It differs most notably from these species by its very small leaves, filiform rhizophores, median leaf apices that are long-attenuate to acuminate, and strobili with a V/F/V growth pattern.</p><p>Finally, in <italic><tp:taxon-name><tp:taxon-name-part taxon-name-part-type="genus" reg="Selaginella">Selaginella</tp:taxon-name-part> <tp:taxon-name-part taxon-name-part-type="species" reg="plagiochiloides">plagiochiloides</tp:taxon-name-part></tp:taxon-name></italic> (Fig. <xref ref-type="fig" rid="F38">38A</xref>), occasional bifid leaves are observed, specifically among the lateral leaves, resembling the condition described by <xref ref-type="bibr" rid="B21">McAdam (2019)</xref> for <italic><tp:taxon-name><tp:taxon-name-part taxon-name-part-type="genus" reg="Selaginella">S.</tp:taxon-name-part> <tp:taxon-name-part taxon-name-part-type="species" reg="helvetica">helvetica</tp:taxon-name-part></tp:taxon-name></italic> (L.) Spring. This may be the first documented report of occasional bifid leaves in a Neotropical species of <italic><tp:taxon-name><tp:taxon-name-part taxon-name-part-type="genus" reg="Selaginella">Selaginella</tp:taxon-name-part></tp:taxon-name></italic> and suggests that developmental lability in lycophylls may be more common in the genus than previously thought. Following McAdam’s (2019) interpretation, such variants might reflect latent genetic or developmental potential for leaf-form variation in lycophytes rather than a consistent taxonomic trait. Further research is needed to determine the frequency, anatomical and venation patterns, developmental origin, and possible environmental or genetic factors behind this condition in <italic><tp:taxon-name><tp:taxon-name-part taxon-name-part-type="genus" reg="Selaginella">S.</tp:taxon-name-part> <tp:taxon-name-part taxon-name-part-type="species" reg="plagiochiloides">plagiochiloides</tp:taxon-name-part></tp:taxon-name></italic> and related species.</p></tp:treatment-sec><ref-list><ref id="B18"><mixed-citation xmlns:xlink="http://www.w3.org/1999/xlink" xlink:type="simple">Huber O (2001) Conservation and environmental concerns in the Venezuelan Amazon. Biodiversity and Conservation 10: 1627–1643. <ext-link xlink:href="10.1023/A:1012042628406" ext-link-type="doi" xlink:type="simple">https://doi.org/10.1023/A:1012042628406</ext-link></mixed-citation></ref><ref id="B14"><mixed-citation xmlns:xlink="http://www.w3.org/1999/xlink" xlink:type="simple">Gradstein R (2016) The genus <italic><tp:taxon-name><tp:taxon-name-part taxon-name-part-type="genus">Plagiochila</tp:taxon-name-part></tp:taxon-name></italic> (<tp:taxon-name><tp:taxon-name-part taxon-name-part-type="phylum">Marchantiophyta</tp:taxon-name-part></tp:taxon-name>) in Colombia. Revista de la Academia Colombiana de Ciencias Exactas y Física y Naturales 40: 104–136. <ext-link xlink:href="10.18257/raccefyn.272" ext-link-type="doi" xlink:type="simple">https://doi.org/10.18257/raccefyn.272</ext-link></mixed-citation></ref><ref id="B15"><mixed-citation xmlns:xlink="http://www.w3.org/1999/xlink" xlink:type="simple">Gradstein SR, Benitez A (2017) Liverworts new to Ecuador with description of <italic><tp:taxon-name><tp:taxon-name-part taxon-name-part-type="genus">Plagiochila</tp:taxon-name-part> <tp:taxon-name-part taxon-name-part-type="species">priceana</tp:taxon-name-part></tp:taxon-name></italic> sp. nov. and <italic><tp:taxon-name><tp:taxon-name-part taxon-name-part-type="genus">Syzygiella</tp:taxon-name-part> <tp:taxon-name-part taxon-name-part-type="species">burghardtii</tp:taxon-name-part></tp:taxon-name></italic> sp. nov. Cryptogamie, Bryologie 38: 335–348. <ext-link xlink:href="10.7872/cryb/v38.iss4.2017.335" ext-link-type="doi" xlink:type="simple">https://doi.org/10.7872/cryb/v38.iss4.2017.335</ext-link></mixed-citation></ref><ref id="B41"><mixed-citation xmlns:xlink="http://www.w3.org/1999/xlink" xlink:type="simple">Stotler RE, Crandall-Stotler B (2017) A synopsis of the liverwort flora of North America North of Mexico. Annals of the Missouri Botanical Garden 102: 574–709. <ext-link xlink:href="10.3417/2016027" ext-link-type="doi" xlink:type="simple">https://doi.org/10.3417/2016027</ext-link></mixed-citation></ref><ref id="B55"><mixed-citation xmlns:xlink="http://www.w3.org/1999/xlink" xlink:type="simple">Valdespino IA, Heringer G, Salino A, Góes-Neto LAA (2015) Seven new species of <italic><tp:taxon-name><tp:taxon-name-part taxon-name-part-type="genus">Selaginella</tp:taxon-name-part></tp:taxon-name></italic> subg. <italic><tp:taxon-name><tp:taxon-name-part taxon-name-part-type="genus">Stachygynandrum</tp:taxon-name-part></tp:taxon-name></italic> (<tp:taxon-name><tp:taxon-name-part taxon-name-part-type="family">Selaginellaceae</tp:taxon-name-part></tp:taxon-name>) from Brazil and new synonyms for the genus. PhytoKeys 50: 61–99. <ext-link xlink:href="10.3897/phytokeys.50.4873" ext-link-type="doi" xlink:type="simple">https://doi.org/10.3897/phytokeys.50.4873</ext-link></mixed-citation></ref><ref id="B16"><mixed-citation xmlns:xlink="http://www.w3.org/1999/xlink" xlink:type="simple">Heinrichs J, Groth G, Gradstein SR, Rycroft DS, Cole WJ, Anton H (2001) <italic><tp:taxon-name><tp:taxon-name-part taxon-name-part-type="genus">Plagiochila</tp:taxon-name-part> <tp:taxon-name-part taxon-name-part-type="species">rutilans</tp:taxon-name-part></tp:taxon-name></italic> (<tp:taxon-name><tp:taxon-name-part taxon-name-part-type="class">Hepaticae</tp:taxon-name-part></tp:taxon-name>): A poorly known species from tropical America. The Bryologist 104: 350–361. <ext-link xlink:href="10.1639/0007-2745(2001)104%5B0350:PRHAPK%5D2.0.CO;2" ext-link-type="doi" xlink:type="simple">https://doi.org/10.1639/0007-2745(2001)104[0350:PRHAPK]2.0.CO;2</ext-link></mixed-citation></ref><ref id="B21"><mixed-citation xmlns:xlink="http://www.w3.org/1999/xlink" xlink:type="simple">McAdam SAM (2019) Occasional bifid leaves in <italic><tp:taxon-name><tp:taxon-name-part taxon-name-part-type="genus">Selaginella</tp:taxon-name-part> <tp:taxon-name-part taxon-name-part-type="species">helvetica</tp:taxon-name-part></tp:taxon-name></italic>. American Fern Journal 109(1): 73–75. <ext-link xlink:href="10.1640/0002-8444-109.1.73" ext-link-type="doi" xlink:type="simple">https://doi.org/10.1640/0002-8444-109.1.73</ext-link></mixed-citation></ref></ref-list></tp:taxon-treatment>
