# Supplementary material for: Ten new species of Selaginella (Lycopodiopsida, Selaginellaceae) from northern South America, primarily Venezuela, with a new status and combination, and distributional updates
Source: PhytoKeys. 2026 Jun 11;276:51–138. doi: 10.3897/phytokeys.276.191365 (PMC13280548; doi:10.3897/phytokeys.276.191365)
Supplement: XML Treatment for Selaginella tricula [file phytokeys.276.191365-treatment10.xml]

<!DOCTYPE tp:taxon-treatment
  PUBLIC "-//TaxonX//DTD Taxonomic Treatment Publishing DTD v0 20100105//EN" "tax-treatment-NSO.dtd">
<tp:taxon-treatment xmlns:tp="http://www.plazi.org/taxpub"><tp:treatment-meta><kwd-group><label>Taxon classification</label><kwd>
              <named-content content-type="kingdom">Plantae</named-content>
            </kwd><kwd>
              <named-content content-type="order">Selaginellales</named-content>
            </kwd><kwd>
              <named-content content-type="family">Selaginellaceae</named-content>
            </kwd></kwd-group><mixed-citation publication-type="journal"><person-group><name><surname>Valdespino</surname><given-names>Iván A.</given-names></name><name><surname>López</surname><given-names>Christian A.</given-names></name><name><surname>Ceballos</surname><given-names>Jorge I.</given-names></name></person-group><article-title>Ten new species of <italic><tp:taxon-name><tp:taxon-name-part taxon-name-part-type="genus" reg="Selaginella">Selaginella</tp:taxon-name-part></tp:taxon-name></italic> (<tp:taxon-name><tp:taxon-name-part taxon-name-part-type="class" reg="Lycopodiopsida">Lycopodiopsida</tp:taxon-name-part></tp:taxon-name>, <tp:taxon-name><tp:taxon-name-part taxon-name-part-type="family" reg="Selaginellaceae">Selaginellaceae</tp:taxon-name-part></tp:taxon-name>) from northern South America, primarily Venezuela, with a new status and combination, and distributional updates</article-title><source>PhytoKeys</source><day>11</day><month>06</month><year>2026</year><volume>276</volume><fpage>51</fpage><lpage>138</lpage><pub-id pub-id-type="doi">10.3897/phytokeys.276.191365</pub-id></mixed-citation></tp:treatment-meta><tp:nomenclature><tp:taxon-name><object-id xmlns:xlink="http://www.w3.org/1999/xlink" content-type="arpha" xlink:type="simple">036A1610-8EC2-55B4-8DAF-1F9A3CE6EF8B</object-id>
                		<tp:taxon-name-part taxon-name-part-type="genus" reg="Selaginella">Selaginella</tp:taxon-name-part> <tp:taxon-name-part taxon-name-part-type="species" reg="tricula">tricula</tp:taxon-name-part>
                	
                		<object-id xmlns:xlink="http://www.w3.org/1999/xlink" content-type="ipni" xlink:type="simple">urn:lsid:ipni.org:names:77381380-1</object-id>
                	</tp:taxon-name><tp:taxon-authority>A.R.Sm. ex Valdespino &amp; C.López</tp:taxon-authority><tp:taxon-status xmlns:xlink="http://www.w3.org/1999/xlink" xlink:type="simple">sp. nov.</tp:taxon-status><xref ref-type="fig" rid="F39">Figs 39</xref><xref ref-type="fig" rid="F40">, 40</xref><xref ref-type="fig" rid="F41">, 41</xref></tp:nomenclature><tp:treatment-sec sec-type="Diagnosis"><title>Diagnosis.</title><p><italic><tp:taxon-name><tp:taxon-name-part taxon-name-part-type="genus" reg="Selaginella">Selaginella</tp:taxon-name-part> <tp:taxon-name-part taxon-name-part-type="species" reg="tricula">tricula</tp:taxon-name-part></tp:taxon-name></italic> is similar to <italic><tp:taxon-name><tp:taxon-name-part taxon-name-part-type="genus" reg="Selaginella">S.</tp:taxon-name-part> <tp:taxon-name-part taxon-name-part-type="species" reg="neospringiana">neospringiana</tp:taxon-name-part></tp:taxon-name></italic> Valdespino in having median leaf margins sparsely ciliate with stiff, long cilia, but differs in its flagelliform (vs. determinate) stem apices, median leaves with long-acuminate to short-aristate (vs. long-aristate) apices, and the upper surfaces of lateral leaves with greenish (vs. straw-colored) midribs, with submarginal and marginal short, stiff hairs (vs. smooth) along the distal 1/2–3/4 of the basiscopic margins on the upper surfaces.</p><fig id="F39" position="float" orientation="portrait"><object-id xmlns:xlink="http://www.w3.org/1999/xlink" content-type="doi" xlink:type="simple">10.3897/phytokeys.276.191365.figure39</object-id><object-id xmlns:xlink="http://www.w3.org/1999/xlink" content-type="arpha" xlink:type="simple">3A5B8797-875A-5325-876F-D78EECF82807</object-id><label>Figure 39.</label><caption><p>Holotype of <italic><tp:taxon-name><tp:taxon-name-part taxon-name-part-type="genus" reg="Selaginella">Selaginella</tp:taxon-name-part> <tp:taxon-name-part taxon-name-part-type="species" reg="tricula">tricula</tp:taxon-name-part></tp:taxon-name></italic> A.R.Sm. ex Valdespino &amp; C.López. Digitized image courtesy of the herbarium of the University of California, Berkeley, <italic>A.R. Smith et al. 1365</italic>, <abbrev xmlns:xlink="http://www.w3.org/1999/xlink" xlink:title="“Lycophytes and Ferns of Venezuela,” led by Alan R. Smith" xlink:type="simple">UC</abbrev>.</p></caption><graphic xmlns:xlink="http://www.w3.org/1999/xlink" xlink:href="phytokeys-276-051_article-191365__-g039.jpg" id="oo_1676621.jpg" position="float" orientation="portrait" xlink:type="simple"><uri content-type="original_file" xlink:type="simple">https://binary.pensoft.net/fig/1676621</uri></graphic></fig><fig id="F40" position="float" orientation="portrait"><object-id xmlns:xlink="http://www.w3.org/1999/xlink" content-type="doi" xlink:type="simple">10.3897/phytokeys.276.191365.figure40</object-id><object-id xmlns:xlink="http://www.w3.org/1999/xlink" content-type="arpha" xlink:type="simple">A3EE4C95-75D6-56CC-BEEA-27BEA426A8F0</object-id><label>Figure 40.</label><caption><p><italic><tp:taxon-name><tp:taxon-name-part taxon-name-part-type="genus" reg="Selaginella">Selaginella</tp:taxon-name-part> <tp:taxon-name-part taxon-name-part-type="species" reg="tricula">tricula</tp:taxon-name-part></tp:taxon-name></italic> A.R.Sm. ex Valdespino &amp; C.López. <bold>A</bold>. Section of the stem, upper surface; note lateral (a), median (b), and axillary (c) leaves; <bold>B</bold>. Close-up of a stem section, upper surface, showing lateral (a) and median (b) leaves; note long cilia on inner margin of the median leaf (c) and on acroscopic margin of the lateral leaf (d), and stiff hairs marginally and submarginally near the basiscopic margin of the lateral leaf (e); <bold>C</bold>. Close-up of distal portion and apex of the lateral leaf, upper surface (same leaf as in <bold>B</bold>); note rounded to quadrangular, sinuate-walled, laevigate (a) and papillate (b) cells, submarginal, tooth-like, short hairs along the basiscopic half (c), and long cilia along the distal portion of the acroscopic margin of the leaf lamina (d); <bold>D</bold>. Close-up of the proximal portion and base of the median and lateral leaves, upper surfaces (same leaves as in <bold>B</bold>); note leaf features as in <bold>B</bold>; <bold>E</bold>. Median leaf, upper surface, note stomata along the midrib (a), rounded to quadrangular, sinuate-walled, and papillate cells (b), elongate, straight-walled, and papillate idioblasts along the margins (c), and long marginal cilia (d); <bold>F</bold>. Close-up of the distal portion of the median leaf, upper surface (same leaf as in <bold>E</bold>); note stomata, cell features and margins of the lamina as described in <bold>E</bold>, long-acuminate to long-aristate apex (a), and short tooth-like hairs on the apex surface (b); <bold>G</bold>. Close-up of proximal portion and base of the median leaf, upper surface (same leaf as in <bold>E</bold>); note stomata, cell features of the lamina and the margins as described in <bold>E</bold> and <bold>F</bold>; <bold>H</bold>. Close-up of the median leaf, upper surface (same leaf as in <bold>E</bold>); note stomata and shape and features of the epidermal cells as described in <bold>E–G</bold>. <bold>A–H</bold> from the holotype, <italic>A.R. Smith et al. 1365</italic>, <abbrev xmlns:xlink="http://www.w3.org/1999/xlink" xlink:title="“Lycophytes and Ferns of Venezuela,” led by Alan R. Smith" xlink:type="simple">UC</abbrev>.</p></caption><graphic xmlns:xlink="http://www.w3.org/1999/xlink" xlink:href="phytokeys-276-051_article-191365__-g040.jpg" id="oo_1676622.jpg" position="float" orientation="portrait" xlink:type="simple"><uri content-type="original_file" xlink:type="simple">https://binary.pensoft.net/fig/1676622</uri></graphic></fig><fig id="F41" position="float" orientation="portrait"><object-id xmlns:xlink="http://www.w3.org/1999/xlink" content-type="doi" xlink:type="simple">10.3897/phytokeys.276.191365.figure41</object-id><object-id xmlns:xlink="http://www.w3.org/1999/xlink" content-type="arpha" xlink:type="simple">85CBA842-14A0-534E-AFD1-BCF82BF7CEF8</object-id><label>Figure 41.</label><caption><p><italic><tp:taxon-name><tp:taxon-name-part taxon-name-part-type="genus" reg="Selaginella">Selaginella</tp:taxon-name-part> <tp:taxon-name-part taxon-name-part-type="species" reg="tricula">tricula</tp:taxon-name-part></tp:taxon-name></italic> A.R.Sm. ex Valdespino &amp; C.López. <bold>A</bold>. Section of the stem, lower surface; note lateral (a), median (b), and axillary (c) leaves; <bold>B</bold>. Close-up of a stem section, lower surface; note lateral (a) and median (b) leaves; <bold>C</bold>. Lateral leaf, lower surface; note stomata along the midrib (a), elongate, straight-walled, and papillate idioblasts on the leaf lamina (b) and on the margins (c), and marginal cilia (d); <bold>D</bold>. Lateral leaf, lower surface; note features described in <bold>C</bold>; <bold>E</bold>. Close-up of distal portion and apex of the lateral leaf, lower surface (same leaf as in <bold>D</bold>); note features as in <bold>C</bold>; <bold>F</bold>. Close-up of proximal portion and base of the lateral leaf, lower surface (same leaf as in <bold>D</bold>); note features described in <bold>C</bold>; <bold>G</bold>. Close-up of epidermal cell features of the lateral leaf, lower surface (same leaf as in <bold>D</bold>); note stomata along the midrib (a) and elongate, straight-walled, and papillate idioblasts on the leaf lamina (b) and basiscopic margin (c); <bold>H</bold>. Close-up of an axillary leaf (a) and portions of a median leaf (b); note acute apex tipped by divergent cilia (c). <bold>A–H</bold> from the holotype, <italic>A.R. Smith et al. 1365</italic>, <abbrev xmlns:xlink="http://www.w3.org/1999/xlink" xlink:title="“Lycophytes and Ferns of Venezuela,” led by Alan R. Smith" xlink:type="simple">UC</abbrev>.</p></caption><graphic xmlns:xlink="http://www.w3.org/1999/xlink" xlink:href="phytokeys-276-051_article-191365__-g041.jpg" id="oo_1676623.jpg" position="float" orientation="portrait" xlink:type="simple"><uri content-type="original_file" xlink:type="simple">https://binary.pensoft.net/fig/1676623</uri></graphic></fig></tp:treatment-sec><tp:treatment-sec sec-type="Type"><title>Type.</title><p><bold>Venezuela</bold> • <bold>Barinas</bold>: Dto. Bolívar, 1.0 km E of La Soledad along Barinas-Sto. Domingo (Edo. Mérida) road, alt. 900 m, <named-content xmlns:xlink="http://www.w3.org/1999/xlink" content-type="dwc:verbatimCoordinates" xlink:type="simple">08°48'N, 70°32'W</named-content>, 19 Nov. 1982, <italic>A.R. Smith, F.J. Ortega, R. Rivero, T. Lemieux &amp; G. Aymard 1365</italic> (holotype: <abbrev xmlns:xlink="http://www.w3.org/1999/xlink" xlink:title="“Lycophytes and Ferns of Venezuela,” led by Alan R. Smith" xlink:type="simple">UC</abbrev>! [UC1266178]; isotype: <named-content xmlns:xlink="http://www.w3.org/1999/xlink" content-type="dwc:institutional_code" xlink:title="Missouri Botanical Garden" xlink:href="https://scientific-collections.gbif.org/institution/1be3aa67-8f90-4309-92f4-bd55426a8c09" xlink:type="simple">MO</named-content>! [<named-content xmlns:xlink="http://www.w3.org/1999/xlink" content-type="dwc:institutional_code" xlink:title="Missouri Botanical Garden" xlink:href="https://scientific-collections.gbif.org/institution/1be3aa67-8f90-4309-92f4-bd55426a8c09" xlink:type="simple">MO</named-content>-1841645]).</p></tp:treatment-sec><tp:treatment-sec sec-type="Description"><title>Description.</title><p><bold><italic>Plants</italic></bold> terrestrial or epipetric. <bold><italic>Stems</italic></bold> creeping, stramineous, 2.0–7.0 cm long, 1.0–2.0 mm diam., non-articulate, non-stoloniferous, 1- or 2-branched with stems and branches flagelliform. <bold><italic>Rhizophores</italic></bold> axillary, borne along the stems, filiform, 0.05–0.15 mm diam. <bold><italic>Leaves</italic></bold> heteromorphic throughout, membranaceous, both surfaces glabrous, the upper surfaces green, the lower surfaces silvery green. <bold><italic>Lateral leaves</italic></bold> spreading or slightly ascending, ovate to ovate-lanceolate, 0.9–1.5 × 0.6–0.8 mm; bases rounded to subcordate, the acroscopic bases overlapping the stems, the basiscopic bases free from the stems; acroscopic margins on the upper surfaces hyaline in a band 1–3 cells wide, with the cells elongate, straight-walled, and papillate parallel to the margins, the papillae in 1 or 2 rows over each cell lumen, the basiscopic margins greenish on the upper surfaces, composed of cells similar to those of the laminae on the upper surfaces, the margins on the lower surfaces conspicuously hyaline in a band 1–5 cells wide, with the cells elongate, straight-walled, and papillate parallel to the margins, the papillae in 1 or 2 rows over each cell lumen, the acroscopic margins long-ciliate along proximal 3/4, otherwise dentate distally, the basiscopic margins long-ciliate along proximal 1/8, otherwise entire and denticulate along distal 1/4; apices acute to attenuate, each 0.05–0.2 mm long, variously tipped by 1–4 teeth; upper surfaces comprising quadrangular or rounded, sinuate-walled cells, many of these covered by 6–20 papillae along the basiscopic 2/3 and the distal 1/4 of the acroscopic half of the leaf, without idioblasts, stomata scarce and sparsely distributed along the proximal 1/4 of the basiscopic margins, and with short, stiff hairs marginally and submarginally along the distal 1/2–3/4 of the margins, the lower surfaces comprising elongate, sinuate-walled, and laevigate cells, and a wide band of elongate, sinuate-walled, and papillate idioblasts on both sides of the midribs, the papillae in 1–3 rows on each cell lumen, with stomata in 1–3 rows along the midribs. <bold><italic>Median leaves</italic></bold> distant, ascending, elliptic or ovate-elliptic, 0.4–0.8 × 0.2–0.5 mm; bases oblique; margins on the upper and the lower surfaces hyaline in a band 2–4 cells wide, the cells elongate, straight-walled, and papillate, the papillae in 1–3 rows on each cell lumen, sparsely long-ciliate along the inner and outer margins or sparsely long-ciliate along the distal 1/2–3/4 of the outer margins; apices long-acuminate to short-aristate, each arista 0.1–0.3 mm long, marginally denticulate distally, tipped by 1–3 teeth; the upper and lower surfaces without idioblasts, the upper surfaces comprising quadrangular or rounded, sinuate-walled, and papillate cells, each cell lumen covered by 4–22 papillae, with stomata in one row along distal 3/4 of the midribs and few along proximal 1/4 of the outer margins, the lower surfaces comprising elongate, sinuate-walled, and laevigate cells, without stomata. <bold><italic>Axillary leaves</italic></bold> lanceolate or ovate, 0.8–1.7 × 0.3–0.7 mm; bases subcordate or rounded; margins hyaline, similar to those of the lateral leaves, the inner margins sparsely long-ciliate along proximal 2/3, otherwise denticulate distally, the outer margins long-ciliate along the proximal 1/8, otherwise entire to denticulate distally; apices similar to those of the lateral leaves. <bold><italic>Strobili</italic></bold>, sporophylls, sporangia, and spores absent.</p></tp:treatment-sec><tp:treatment-sec sec-type="Habitat and distribution"><title>Habitat and distribution.</title><p><italic><tp:taxon-name><tp:taxon-name-part taxon-name-part-type="genus" reg="Selaginella">Selaginella</tp:taxon-name-part> <tp:taxon-name-part taxon-name-part-type="species" reg="tricula">tricula</tp:taxon-name-part></tp:taxon-name></italic> has only been recorded from its type collection in Barinas State, Venezuela. It inhabits steep banks beneath waterfalls, wet boulders, and shaded sandstone bluffs within submontane and montane forests at an altitude of 900 meters.</p></tp:treatment-sec><tp:treatment-sec sec-type="Etymology"><title>Etymology.</title><p>The specific epithet was first proposed by <xref ref-type="bibr" rid="B34">Smith (1985)</xref> and is derived from the Greek prefix “<italic>thrix</italic>,” Latinized as “<italic>trich</italic>, <italic>tricho</italic>,” meaning “hairy or hair-like,” and the diminutive suffix “-<italic>ula</italic>,” meaning “little or small.” It likely refers to the short, tooth-like hairs on the upper surface along the basiscopic margins of the lateral leaves, both submarginal and marginal. We believe the specific epithet accurately reflects a key feature of the newly proposed species and, therefore, has been retained.</p></tp:treatment-sec><tp:treatment-sec sec-type="Conservation assessment"><title>Conservation assessment.</title><p><italic><tp:taxon-name><tp:taxon-name-part taxon-name-part-type="genus" reg="Selaginella">Selaginella</tp:taxon-name-part> <tp:taxon-name-part taxon-name-part-type="species" reg="tricula">tricula</tp:taxon-name-part></tp:taxon-name></italic> is currently known only from the type locality in Bolívar Municipality, Barinas State, Venezuela, where it was collected in humid, misty waterfall habitats. As in many <italic><tp:taxon-name><tp:taxon-name-part taxon-name-part-type="genus" reg="Selaginella">Selaginella</tp:taxon-name-part></tp:taxon-name></italic> species, it is likely associated with moist microhabitats near watercourses and open wet areas. The type locality lies in the southern Venezuelan Andes, northeast of Sierra Nevada National Park and ca. 30 km west of Guaramacal National Park, both of which are recognized for high plant diversity and endemism. Despite the proximity of protected areas, deforestation associated with agricultural expansion and other environmental pressures (including pollution) has contributed to vegetation loss in Venezuela (<xref ref-type="bibr" rid="B22">Maldonado et al. 2011</xref>), potentially affecting the species’ suitable habitat. Additional evidence of habitat degradation in Barinas State includes vegetation decline in the Caparo Forest Reserve (<xref ref-type="bibr" rid="B22">Maldonado et al. 2011</xref>) and deforestation impacts on important watersheds (<xref ref-type="bibr" rid="B28">Peñaloza et al. 2008</xref>). Based on IUCN criteria (2022) with a single georeferenced occurrence, the extent of occurrence (<abbrev xmlns:xlink="http://www.w3.org/1999/xlink" xlink:title="extent of occurrence" xlink:type="simple">EOO</abbrev>) cannot be estimated, whereas the area of occupancy (<abbrev xmlns:xlink="http://www.w3.org/1999/xlink" xlink:title="area of occupancy" xlink:type="simple">AOO</abbrev>) = 4 km<sup>2</sup>. Therefore, <italic><tp:taxon-name><tp:taxon-name-part taxon-name-part-type="genus" reg="Selaginella">S.</tp:taxon-name-part> <tp:taxon-name-part taxon-name-part-type="species" reg="tricula">tricula</tp:taxon-name-part></tp:taxon-name></italic> is assessed as Critically Endangered [<abbrev xmlns:xlink="http://www.w3.org/1999/xlink" xlink:title="Critically Endangered" xlink:type="simple">CR</abbrev> B2ab(iii)].</p></tp:treatment-sec><tp:treatment-sec sec-type="Discussion"><title>Discussion.</title><p><italic><tp:taxon-name><tp:taxon-name-part taxon-name-part-type="genus" reg="Selaginella">Selaginella</tp:taxon-name-part> <tp:taxon-name-part taxon-name-part-type="species" reg="tricula">tricula</tp:taxon-name-part></tp:taxon-name></italic> is characterized by its creeping, moss-like habit with flagelliform stems and branches, lateral leaves with the acroscopic margins long-ciliate along the proximal 3/4, with submarginal and marginal short, stiff hairs along distal 2/4 of basiscopic margins on the upper surfaces, and median leaves margins hyaline, bordered by a band of elongate, straight-walled, and papillate idioblasts, the inner margins long-ciliate, with stomata in one row along the distal 3/4 of the midribs and few along proximal 1/4 of the outer margins, and long-acuminate to short-aristate apices.</p><p><italic><tp:taxon-name><tp:taxon-name-part taxon-name-part-type="genus" reg="Selaginella">Selaginella</tp:taxon-name-part> <tp:taxon-name-part taxon-name-part-type="species" reg="tricula">tricula</tp:taxon-name-part></tp:taxon-name></italic> appears morphologically similar to <italic><tp:taxon-name><tp:taxon-name-part taxon-name-part-type="genus" reg="Selaginella">S.</tp:taxon-name-part> <tp:taxon-name-part taxon-name-part-type="species" reg="neospringiana">neospringiana</tp:taxon-name-part></tp:taxon-name></italic>, which occurs in the eastern coastal Serra dos Órgãos in Rio de Janeiro, Brazil, whereas the former is found in the foothills of the Venezuelan Andes. They can be distinguished by the characters discussed in the diagnosis. <italic><tp:taxon-name><tp:taxon-name-part taxon-name-part-type="genus" reg="Selaginella">Selaginella</tp:taxon-name-part> <tp:taxon-name-part taxon-name-part-type="species" reg="tricula">tricula</tp:taxon-name-part></tp:taxon-name></italic> is also set apart from <italic><tp:taxon-name><tp:taxon-name-part taxon-name-part-type="genus" reg="Selaginella">S.</tp:taxon-name-part> <tp:taxon-name-part taxon-name-part-type="species" reg="neospringiana">neospringiana</tp:taxon-name-part></tp:taxon-name></italic> by its creeping (vs. ascending to erect) stems and rhizophores borne throughout (vs. along the proximal 1/4 of) the stems.</p></tp:treatment-sec><ref-list><ref id="B34"><mixed-citation xmlns:xlink="http://www.w3.org/1999/xlink" xlink:type="simple">Smith AR (1985) Pteridophytes of Venezuela, an annotated list. University of California, Berkeley, California 1–254 + i–vii. Unpublished.</mixed-citation></ref><ref id="B22"><mixed-citation xmlns:xlink="http://www.w3.org/1999/xlink" xlink:type="simple">Maldonado H, Parra A, Aldana A (2011) La Deforestación en la Reserva Forestal Caparo - Venezuela períodos 1987–1994, 1994–2007 y 1987–2007. (Aplicación de la teledetección y los SIG). Revista forestal latinoamericana 26(2): 107–132.</mixed-citation></ref><ref id="B28"><mixed-citation xmlns:xlink="http://www.w3.org/1999/xlink" xlink:type="simple">Peñaloza R, González J, Guerra F, Gómez H (2008) La deforestación en la cuenca del río Zulia, Barinas, Venezuela. Análisis preliminar utilizando SIG. Geoenseñanza 13(1): 71–82. <ext-link xlink:href="http://www.redalyc.org/articulo.oa?id=36014579007" ext-link-type="uri" xlink:type="simple">http://www.redalyc.org/articulo.oa?id=36014579007</ext-link></mixed-citation></ref></ref-list></tp:taxon-treatment>
