# Supplementary material for: Ten new species of Selaginella (Lycopodiopsida, Selaginellaceae) from northern South America, primarily Venezuela, with a new status and combination, and distributional updates
Source: PhytoKeys. 2026 Jun 11;276:51–138. doi: 10.3897/phytokeys.276.191365 (PMC13280548; doi:10.3897/phytokeys.276.191365)
Supplement: XML Treatment for Selaginella turingiana [file phytokeys.276.191365-treatment11.xml]

<!DOCTYPE tp:taxon-treatment
  PUBLIC "-//TaxonX//DTD Taxonomic Treatment Publishing DTD v0 20100105//EN" "tax-treatment-NSO.dtd">
<tp:taxon-treatment xmlns:tp="http://www.plazi.org/taxpub"><tp:treatment-meta><kwd-group><label>Taxon classification</label><kwd>
              <named-content content-type="kingdom">Plantae</named-content>
            </kwd><kwd>
              <named-content content-type="order">Selaginellales</named-content>
            </kwd><kwd>
              <named-content content-type="family">Selaginellaceae</named-content>
            </kwd></kwd-group><mixed-citation publication-type="journal"><person-group><name><surname>Valdespino</surname><given-names>Iván A.</given-names></name><name><surname>López</surname><given-names>Christian A.</given-names></name><name><surname>Ceballos</surname><given-names>Jorge I.</given-names></name></person-group><article-title>Ten new species of <italic><tp:taxon-name><tp:taxon-name-part taxon-name-part-type="genus" reg="Selaginella">Selaginella</tp:taxon-name-part></tp:taxon-name></italic> (<tp:taxon-name><tp:taxon-name-part taxon-name-part-type="class" reg="Lycopodiopsida">Lycopodiopsida</tp:taxon-name-part></tp:taxon-name>, <tp:taxon-name><tp:taxon-name-part taxon-name-part-type="family" reg="Selaginellaceae">Selaginellaceae</tp:taxon-name-part></tp:taxon-name>) from northern South America, primarily Venezuela, with a new status and combination, and distributional updates</article-title><source>PhytoKeys</source><day>11</day><month>06</month><year>2026</year><volume>276</volume><fpage>51</fpage><lpage>138</lpage><pub-id pub-id-type="doi">10.3897/phytokeys.276.191365</pub-id></mixed-citation></tp:treatment-meta><tp:nomenclature><tp:taxon-name><object-id xmlns:xlink="http://www.w3.org/1999/xlink" content-type="arpha" xlink:type="simple">BFD7B394-7471-506A-B550-21E027BEA28D</object-id>
                		<tp:taxon-name-part taxon-name-part-type="genus" reg="Selaginella">Selaginella</tp:taxon-name-part> <tp:taxon-name-part taxon-name-part-type="species" reg="turingiana">turingiana</tp:taxon-name-part>
                	
                		<object-id xmlns:xlink="http://www.w3.org/1999/xlink" content-type="ipni" xlink:type="simple">urn:lsid:ipni.org:names:77381381-1</object-id>
                	</tp:taxon-name><tp:taxon-authority>Valdespino</tp:taxon-authority><tp:taxon-status xmlns:xlink="http://www.w3.org/1999/xlink" xlink:type="simple">sp. nov.</tp:taxon-status><xref ref-type="fig" rid="F42">Figs 42</xref><xref ref-type="fig" rid="F43">, 43</xref><xref ref-type="fig" rid="F44">, 44</xref><xref ref-type="fig" rid="F45">, 45</xref><xref ref-type="fig" rid="F46">, 46</xref><xref ref-type="fig" rid="F47">, 47</xref><xref ref-type="fig" rid="F48">, 48</xref></tp:nomenclature><tp:treatment-sec sec-type="Diagnosis"><title>Diagnosis.</title><p><italic><tp:taxon-name><tp:taxon-name-part taxon-name-part-type="genus" reg="Selaginella">Selaginella</tp:taxon-name-part> <tp:taxon-name-part taxon-name-part-type="species" reg="turingiana">turingiana</tp:taxon-name-part></tp:taxon-name></italic> differs from <italic><tp:taxon-name><tp:taxon-name-part taxon-name-part-type="genus" reg="Selaginella">S.</tp:taxon-name-part> <tp:taxon-name-part taxon-name-part-type="species" reg="altheae">altheae</tp:taxon-name-part></tp:taxon-name></italic> Valdespino by its lateral leaves on the main stems, after fully heteromorphic, strongly ascending and parallel to the main stems, almost at 180° up to the ninth branches (vs. strongly ascending to slightly spreading at 45° after the first stem branches), with bases glabrous (vs. ciliate with 1–5 cilia, each 0.1 to 0.2 mm long), and the median leaves on main stems with the outer bases tufted with 4–12 short (vs. [4–]6–20 long) hairs, each 0.1–0.3 (vs. 0.4 or 0.5) mm long.</p><fig id="F42" position="float" orientation="portrait"><object-id xmlns:xlink="http://www.w3.org/1999/xlink" content-type="doi" xlink:type="simple">10.3897/phytokeys.276.191365.figure42</object-id><object-id xmlns:xlink="http://www.w3.org/1999/xlink" content-type="arpha" xlink:type="simple">F984FFEE-5590-5DFC-AD60-F978960A4F22</object-id><label>Figure 42.</label><caption><p>Holotype of <italic><tp:taxon-name><tp:taxon-name-part taxon-name-part-type="genus" reg="Selaginella">Selaginella</tp:taxon-name-part> <tp:taxon-name-part taxon-name-part-type="species" reg="turingiana">turingiana</tp:taxon-name-part></tp:taxon-name></italic> Valdespino. Digitized image courtesy of the herbarium of the University of Panama, Panama (<named-content xmlns:xlink="http://www.w3.org/1999/xlink" content-type="dwc:institutional_code" xlink:title="Provincial Museum of Alberta" xlink:href="https://scientific-collections.gbif.org/institution/078b3c16-e1eb-41d2-8220-4df9d00bd39e" xlink:type="simple">PMA</named-content>), from a loaned specimen from the herbarium of the New York Botanical Garden, <italic>J.A. Steyermark 87098</italic>, <named-content xmlns:xlink="http://www.w3.org/1999/xlink" content-type="dwc:institutional_code" xlink:title="The New York Botanical Garden" xlink:href="https://scientific-collections.gbif.org/institution/ab83e5ab-f4f7-4c9b-a1d5-eb779dfb9377" xlink:type="simple">NY</named-content>.</p></caption><graphic xmlns:xlink="http://www.w3.org/1999/xlink" xlink:href="phytokeys-276-051_article-191365__-g042.jpg" id="oo_1676624.jpg" position="float" orientation="portrait" xlink:type="simple"><uri content-type="original_file" xlink:type="simple">https://binary.pensoft.net/fig/1676624</uri></graphic></fig><fig id="F43" position="float" orientation="portrait"><object-id xmlns:xlink="http://www.w3.org/1999/xlink" content-type="doi" xlink:type="simple">10.3897/phytokeys.276.191365.figure43</object-id><object-id xmlns:xlink="http://www.w3.org/1999/xlink" content-type="arpha" xlink:type="simple">F3F73422-7334-523E-BF86-B388D53798A8</object-id><label>Figure 43.</label><caption><p><italic><tp:taxon-name><tp:taxon-name-part taxon-name-part-type="genus" reg="Selaginella">Selaginella</tp:taxon-name-part> <tp:taxon-name-part taxon-name-part-type="species" reg="turingiana">turingiana</tp:taxon-name-part></tp:taxon-name></italic> Valdespino. <bold>A</bold>. Median leaf from the stem after the first branching, upper surface; <bold>B</bold>. Median leaf from the stem after the first branching, upper surface; <bold>C</bold>. Close-up of the middle and distal portions of the median leaf, upper surface (same leaf as in <bold>B</bold>); note stomata along the midrib (a), elongate, straight-walled, and papillate idioblasts throughout the leaf lamina (b) and the margins (c); <bold>D</bold>. Close-up of proximal portion and base of the median leaf, upper surface (same leaf as in <bold>B</bold>); note stomata and idioblasts on the leaf surface and margins of the lamina as in <bold>C</bold>; <bold>E</bold>. Close-up of the middle and distal portions of the median leaf, upper surface (same leaf as in <bold>B</bold>); note stomata, cell features on the leaf surface and margins of the lamina as in <bold>C</bold>, and sparsely intercalated, elongate, sinuate-walled, and laevigate cells (a); <bold>F</bold>. Median leaf, lower surface; note the outer base tufted with long hairs (a) and the outer margin dentate along the proximal 1/2–2/3 (b); <bold>G</bold>. Close-up of the distal portion and apex of the median leaf, lower surface (same leaf as in <bold>F</bold>); note elongate, sinuate-walled, and laevigate epidermal cells (a) and sparsely distributed, elongate, sinuate-walled, and papillate epidermal cells (b); <bold>H</bold>. Close-up of the proximal portion and base of the median leaf, lower surface (same leaf as in <bold>F</bold>); note the outer base as described in <bold>F</bold> and epidermal cells as described in <bold>G</bold>, and submarginal to marginal stomata along the proximal portion of the outer half of the leaf lamina near the outer margin (a). <bold>A–H</bold> from the holotype, <italic>J.A. Steyermark 87098</italic>, <named-content xmlns:xlink="http://www.w3.org/1999/xlink" content-type="dwc:institutional_code" xlink:title="The New York Botanical Garden" xlink:href="https://scientific-collections.gbif.org/institution/ab83e5ab-f4f7-4c9b-a1d5-eb779dfb9377" xlink:type="simple">NY</named-content>.</p></caption><graphic xmlns:xlink="http://www.w3.org/1999/xlink" xlink:href="phytokeys-276-051_article-191365__-g043.jpg" id="oo_1676625.jpg" position="float" orientation="portrait" xlink:type="simple"><uri content-type="original_file" xlink:type="simple">https://binary.pensoft.net/fig/1676625</uri></graphic></fig><fig id="F44" position="float" orientation="portrait"><object-id xmlns:xlink="http://www.w3.org/1999/xlink" content-type="doi" xlink:type="simple">10.3897/phytokeys.276.191365.figure44</object-id><object-id xmlns:xlink="http://www.w3.org/1999/xlink" content-type="arpha" xlink:type="simple">E05D13FA-E27C-51A7-8152-1AC9943A65C6</object-id><label>Figure 44.</label><caption><p><italic><tp:taxon-name><tp:taxon-name-part taxon-name-part-type="genus" reg="Selaginella">Selaginella</tp:taxon-name-part> <tp:taxon-name-part taxon-name-part-type="species" reg="turingiana">turingiana</tp:taxon-name-part></tp:taxon-name></italic> Valdespino. <bold>A</bold>. Lateral leaf from the stem after the first branching; upper surface; note the acroscopic margin long- to short-ciliate along proximal 1/2–2/3 (a), otherwise dentate to denticulate distally (b); <bold>B</bold>. Close-up of the distal portion and apex of the lateral leaf, upper surface (same leaf as in <bold>A</bold>); note the acroscopic margin as in <bold>A</bold> and long-attenuate apex (a); <bold>C</bold>. Close-up of the proximal portion and base of the lateral leaf, upper surface (same leaf as in <bold>A</bold>); note the proximal, acroscopic margin as described in <bold>A</bold>; <bold>D</bold>. Close-up of the epidermis of the lateral leaf, upper surface; note narrowly quadrangular, sinuate-walled, and laevigate epidermal cells (a) and sparsely distributed, elongate, straight-walled, and papillate idioblasts (b); <bold>E</bold>. Lateral leaf from the stem after the first branching, lower surface; note the acroscopic margin long- to short-ciliate along proximal 1/2–2/3 (a), otherwise dentate to denticulate distally (b); <bold>F</bold>. Close-up of the distal portion and apex of the lateral leaf, lower surface (same leaf as in <bold>E</bold>); note stomata along the midrib (a), and mostly elongate, straight-walled, and papillate idioblasts (b), the acroscopic margin as in <bold>E</bold>, and long-attenuate apex as in <bold>B</bold>; <bold>G</bold>. Close-up of the proximal portion of the lateral leaf, lower surface (same leaf as in <bold>E</bold>); note the acroscopic and basiscopic margins as described in <bold>E</bold>, and stomata and epidermal cells as described in <bold>F</bold>; <bold>H</bold>. Close-up of the mid-section of the lateral leaf lamina, lower surface (same leaf as in <bold>E</bold>); note stomata along the midrib (a) and elongate, straight-walled, and papillate idioblasts (b), intermixed with elongate, slightly sinuate-walled, and laevigate cells (c). <bold>A–H</bold> from the holotype, <italic>J.A. Steyermark 87098</italic>, <named-content xmlns:xlink="http://www.w3.org/1999/xlink" content-type="dwc:institutional_code" xlink:title="The New York Botanical Garden" xlink:href="https://scientific-collections.gbif.org/institution/ab83e5ab-f4f7-4c9b-a1d5-eb779dfb9377" xlink:type="simple">NY</named-content>.</p></caption><graphic xmlns:xlink="http://www.w3.org/1999/xlink" xlink:href="phytokeys-276-051_article-191365__-g044.jpg" id="oo_1676626.jpg" position="float" orientation="portrait" xlink:type="simple"><uri content-type="original_file" xlink:type="simple">https://binary.pensoft.net/fig/1676626</uri></graphic></fig><fig id="F45" position="float" orientation="portrait"><object-id xmlns:xlink="http://www.w3.org/1999/xlink" content-type="doi" xlink:type="simple">10.3897/phytokeys.276.191365.figure45</object-id><object-id xmlns:xlink="http://www.w3.org/1999/xlink" content-type="arpha" xlink:type="simple">F2966340-658E-551F-83DA-453D48DF1785</object-id><label>Figure 45.</label><caption><p><italic><tp:taxon-name><tp:taxon-name-part taxon-name-part-type="genus" reg="Selaginella">Selaginella</tp:taxon-name-part> <tp:taxon-name-part taxon-name-part-type="species" reg="turingiana">turingiana</tp:taxon-name-part></tp:taxon-name></italic> Valdespino. <bold>A</bold>. Lateral leaf from the distal branches of the stem after the first branching, lower surface; note stomata along the midrib (a), elongate, slightly sinuate-walled, and laevigate cells (b), and elongate, straight-walled, and papillate idioblasts (c); <bold>B</bold>. Dorsal sporophylls, upper surface; note stomata along the midrib (a) and elongate, straight-walled, and papillate idioblasts (b); <bold>C</bold>. Dorsal sporophylls, half that imbricates with the ventral sporophylls, upper surface (a), and portion of the lower surface (b); note stomata along the midrib (c) and elongate, straight-walled, and papillate idioblasts on the upper surface (d); <bold>D</bold>. Axillary leaf, upper surface; <bold>E</bold>. Ventral sporophyll, upper surface; note stomata along the midrib (a) and elongate, straight-walled, and papillate idioblasts covering the sporophyll lamina (b); <bold>F</bold>. Ventral sporophyll, lower surface; note the ligule (a). <bold>A–F</bold> from the holotype, <italic>J.A. Steyermark 87098</italic>, <named-content xmlns:xlink="http://www.w3.org/1999/xlink" content-type="dwc:institutional_code" xlink:title="The New York Botanical Garden" xlink:href="https://scientific-collections.gbif.org/institution/ab83e5ab-f4f7-4c9b-a1d5-eb779dfb9377" xlink:type="simple">NY</named-content>.</p></caption><graphic xmlns:xlink="http://www.w3.org/1999/xlink" xlink:href="phytokeys-276-051_article-191365__-g045.jpg" id="oo_1676627.jpg" position="float" orientation="portrait" xlink:type="simple"><uri content-type="original_file" xlink:type="simple">https://binary.pensoft.net/fig/1676627</uri></graphic></fig><fig id="F46" position="float" orientation="portrait"><object-id xmlns:xlink="http://www.w3.org/1999/xlink" content-type="doi" xlink:type="simple">10.3897/phytokeys.276.191365.figure46</object-id><object-id xmlns:xlink="http://www.w3.org/1999/xlink" content-type="arpha" xlink:type="simple">27717444-17C8-5E5D-8D8D-39D2AF9006D4</object-id><label>Figure 46.</label><caption><p><italic><tp:taxon-name><tp:taxon-name-part taxon-name-part-type="genus" reg="Selaginella">Selaginella</tp:taxon-name-part> <tp:taxon-name-part taxon-name-part-type="species" reg="turingiana">turingiana</tp:taxon-name-part></tp:taxon-name></italic> Valdespino. <bold>A</bold>. Megaspore, proximal face; <bold>B</bold>. Megaspore, proximal face; <bold>C</bold>. Megaspore, distal face; <bold>D</bold>. Close-up of the megaspore, proximal face (same spore as in <bold>A</bold>); <bold>E</bold>. Close-up of the megaspore, proximal face (same spore as in <bold>B</bold>); <bold>F</bold>. Close-up of the megaspore, distal face (same spore as in <bold>C</bold>); <bold>G</bold>. Microspores, proximal and equatorial-distal faces; <bold>H</bold>. Microspore, distal face; <bold>I</bold>. Microspore, distal face. <bold>A–I</bold> from the holotype, <italic>J.A. Steyermark 87098</italic>, <named-content xmlns:xlink="http://www.w3.org/1999/xlink" content-type="dwc:institutional_code" xlink:title="The New York Botanical Garden" xlink:href="https://scientific-collections.gbif.org/institution/ab83e5ab-f4f7-4c9b-a1d5-eb779dfb9377" xlink:type="simple">NY</named-content>.</p></caption><graphic xmlns:xlink="http://www.w3.org/1999/xlink" xlink:href="phytokeys-276-051_article-191365__-g046.jpg" id="oo_1676628.jpg" position="float" orientation="portrait" xlink:type="simple"><uri content-type="original_file" xlink:type="simple">https://binary.pensoft.net/fig/1676628</uri></graphic></fig><fig id="F47" position="float" orientation="portrait"><object-id xmlns:xlink="http://www.w3.org/1999/xlink" content-type="doi" xlink:type="simple">10.3897/phytokeys.276.191365.figure47</object-id><object-id xmlns:xlink="http://www.w3.org/1999/xlink" content-type="arpha" xlink:type="simple">CBA8F16A-1C4C-5402-B8ED-05A777F3DD3F</object-id><label>Figure 47.</label><caption><p><italic><tp:taxon-name><tp:taxon-name-part taxon-name-part-type="genus" reg="Selaginella">Selaginella</tp:taxon-name-part> <tp:taxon-name-part taxon-name-part-type="species" reg="turingiana">turingiana</tp:taxon-name-part></tp:taxon-name></italic> Valdespino. <bold>A</bold>. Median leaf from the stem after the first branching, upper surface; <bold>B</bold>. Close-up of distal portion and apex of the median leaf, upper surface (same leaf as in <bold>A</bold>); <bold>C</bold>. Close-up of proximal portion and base of the median leaf, upper surface (same leaf as in <bold>A</bold>); note the outer base tufted with a few, long cilia (a) and proximal portion of the inner margin with a long cilium (b); <bold>D</bold>. Close-up of mid-section and inner half of the median leaf, upper surface (same leaf as in <bold>A</bold>); note stomata along the midrib (a), elongate, straight-walled, and papillate idioblasts (b); <bold>E</bold>. Median leaf from the stem after the first branching, lower surface; note the ligule (a); <bold>F</bold>. Close-up of mid-section of the median leaf from the stem after the first branching, lower surface (same leaf as in <bold>E</bold>); note elongate, sinuate-walled, and laevigate cells (a) and elongate, straight-walled, and papillate idioblasts (b); <bold>G</bold>. Median leaf from the distal portion of the stem after the first branching; upper surface; <bold>H</bold>. Close-up of distal portion and apex of the median leaf, upper surface (same leaf as in <bold>G</bold>); note stomata along the midrib (a), elongate, sinuate-walled, and laevigate cells (b), and elongate, straight-walled, and papillate cells (c); <bold>I</bold>. Close-up of proximal portion and base of the median leaf, upper surface (same leaf as in <bold>G</bold>); note cell features of the leaf lamina as described in <bold>G</bold>; <bold>J</bold>. Axillary leaf, lower surface; note stomata, cell features of the leaf lamina as described in <bold>G</bold>, and ciliate margins (a); <bold>K</bold>. Close-up of a lateral leaf, upper surface; note rectangular to quadrangular, sinuate-walled, and laevigate cells (a) and elongate, straight-walled, and papillate idioblasts (b); <bold>L</bold>. Leaf from the stem before branching, lower surface. <bold>A–L</bold> from a paratype, <italic>H. Wagener 442</italic>, B.</p></caption><graphic xmlns:xlink="http://www.w3.org/1999/xlink" xlink:href="phytokeys-276-051_article-191365__-g047.jpg" id="oo_1676629.jpg" position="float" orientation="portrait" xlink:type="simple"><uri content-type="original_file" xlink:type="simple">https://binary.pensoft.net/fig/1676629</uri></graphic></fig><fig id="F48" position="float" orientation="portrait"><object-id xmlns:xlink="http://www.w3.org/1999/xlink" content-type="doi" xlink:type="simple">10.3897/phytokeys.276.191365.figure48</object-id><object-id xmlns:xlink="http://www.w3.org/1999/xlink" content-type="arpha" xlink:type="simple">40CA5559-0B28-5CDC-B57B-F908F3333FE2</object-id><label>Figure 48.</label><caption><p><italic><tp:taxon-name><tp:taxon-name-part taxon-name-part-type="genus" reg="Selaginella">Selaginella</tp:taxon-name-part> <tp:taxon-name-part taxon-name-part-type="species" reg="turingiana">turingiana</tp:taxon-name-part></tp:taxon-name></italic> Valdespino. <bold>A</bold>. Strobilus, upper view; note dorsal sporophyll (a), stomata along the midrib (b), lateral leaf (c), and median leaf (d) with stomata along the midrib (e); <bold>B</bold>. Strobilus, lower surface; note the inner half (a), outer half (b), and stomata along the midrib (c) of the ventral sporophylls, lateral leaf (d) with stomata along the midrib (e), elongate, straight-walled, and papillate idioblasts (f), and median leaf (g). <bold>A</bold> and <bold>B</bold> from a paratype, <italic>H. Wagener 442</italic>, B.</p></caption><graphic xmlns:xlink="http://www.w3.org/1999/xlink" xlink:href="phytokeys-276-051_article-191365__-g048.jpg" id="oo_1676630.jpg" position="float" orientation="portrait" xlink:type="simple"><uri content-type="original_file" xlink:type="simple">https://binary.pensoft.net/fig/1676630</uri></graphic></fig></tp:treatment-sec><tp:treatment-sec sec-type="Type"><title>Type.</title><p><bold>Venezuela</bold> • <bold>Miranda</bold>: Selva de Guatopo, 27 mi (43 km) NNW of Altagracia de Orituco, 26 mi (41.5 km) SE of Santa Teresa, [ca. <named-content xmlns:xlink="http://www.w3.org/1999/xlink" content-type="dwc:verbatimCoordinates" xlink:type="simple">10°4'34.9"N, 66°24'59.9"W</named-content>], alt. 500 m, 11 Sep. 1960, <italic>J.A. Steyermark 87098</italic> (holotype: <named-content xmlns:xlink="http://www.w3.org/1999/xlink" content-type="dwc:institutional_code" xlink:title="The New York Botanical Garden" xlink:href="https://scientific-collections.gbif.org/institution/ab83e5ab-f4f7-4c9b-a1d5-eb779dfb9377" xlink:type="simple">NY</named-content>!; isotypes: <abbrev xmlns:xlink="http://www.w3.org/1999/xlink" xlink:title="Smithsonian National Herbarium" xlink:type="simple">US</abbrev>! [Herb. No. 2419590], <named-content xmlns:xlink="http://www.w3.org/1999/xlink" content-type="dwc:collectionCode" xlink:title="Herbarium - Universidad Central de Venezuela" xlink:href="https://scientific-collections.gbif.org/collection/5884f1d6-e083-43b3-95c9-c735463b9b23" xlink:type="simple">VEN</named-content>! [Herb. No. 52176]).</p></tp:treatment-sec><tp:treatment-sec sec-type="Description"><title>Description.</title><p><bold><italic>Plants</italic></bold> terrestrial. <bold><italic>Stems</italic></bold> erect, stramineous, 24.0–51.0 cm in height, 1.0–3.0 mm diam. on main stems before first branches, non-articulate, not flagelliform, stoloniferous, 3- or 4-branched, the terminal portion of the stem similar in shape to the lateral branches (i.e., conform). <bold><italic>Rhizophores</italic></bold> axillary, ventral, dorsal, and lateral, borne on the lower-most part of the stems and throughout stolons, 0.3–1.0 mm diam. <bold><italic>Leaves</italic></bold> seemingly monomorphic and strongly appressed to the main stems shortly before the first branches (i.e., on proximal 10–26 cm of the stems or 1.0–4.0 cm below the first branches) and becoming fully heteromorphic (of three kinds of leaves: median, lateral, and axillary) on distal portion of the main stems (i.e., 1.0–4.0 cm below the first branches), coriaceous, those on the main stems before fully heteromorphic, triangular-lanceolate or narrowly deltate with prominently raised and truncate bases, the inner bases with a knob tufted with 2–6 short hairs, each 0.2 or 0.3 mm long, the outer bases rounded and glabrous; margins narrowly hyaline, the inner margins short-ciliate along proximal 1/2, otherwise denticulate distally, the outer margins entire throughout or entire along proximal 2/3 and denticulate along distal 1/3 or occasionally long-ciliate along proximal 1/3–1/2 and distally entire with each cilium 0.1–0.3 mm long; apices attenuate to long-attenuate, each (0.2) 0.4–0.8 mm long; upper surfaces dull to shiny light-green, striate or striate-corrugate, the lower surfaces shiny green to silvery green, striate with long idioblasts. <bold><italic>Lateral leaves</italic></bold> on the main stems distant, strongly ascending, parallel to the main stems, at ca. 180° to the stems up to the ninth branches and ovate-falcate in shape, whereas those along the distal portion of the stems becoming broadly-ovate, ovate-triangular to ovate-deltate, 2.5–3.7 × 1.0–2.0 mm; bases truncate to slightly rounded, glabrous, the acroscopic bases strongly overlapping stems, rounded, the basiscopic bases free from the stems, geniculate; acroscopic margins on the upper surfaces greenish and composed of rectangular cells or greenish along proximal 3/4, otherwise narrowly hyaline, bordered by a band of elongate idioblasts, the idioblasts papillate, the acroscopic margins on the lower surfaces bordered by greenish, rectangular to elongate, laevigate cells, short- to long-ciliate along proximal 1/2, otherwise dentate to denticulate along distal 1/2, the basiscopic margins greenish on both surfaces, entire throughout or denticulate along distal 1/8; apices gradually long-attenuate, each 0.1 or 0.2 mm long, entire at tips or often tipped by 2–5 short teeth; upper surfaces consisting of irregularly shaped, somewhat rectangular, sinuate- to straight-walled cells (often difficult to distinguish because of waxy deposits), with some of these on distal 1/2–3/4 of leaf lamina papillate, papillae usually in two rows or seldom in one row on each cell lumen, without stomata, the lower surfaces consisting of few elongate, sinuate-walled, and laevigate cells and of mostly elongate, straight-walled, and papillate idioblasts, papillae 8–15 in one or two rows on each cell lumen, with stomata in 2–7 rows along distal 2/3 of central-most portion of the midribs. <bold><italic>Median leaves</italic></bold> distant to slightly imbricate, ascending, broadly ovate to ovate-elliptic, ovate-triangular or ovate-deltate, 2.0–3.5 × 1.3–2.0 mm; bases truncate to truncate-oblique, without auricles, the inner bases rounded and glabrous, the outer bases truncate, often with a rounded knob tufted with 4–10 short or long hairs; the inner margins on the upper and the lower surfaces throughout their length, extended, greenish, continuously bordered by quadrangular cells, entire to denticulate along proximal 1/4, otherwise entire, the outer margins on the upper and the lower surfaces along proximal 1/4 incurved/folded inward, otherwise extended distally, continuously bordered by quadrangular cells, along distal 3/4 narrowly hyaline, continuously bordered by a band 1 or 2 cells wide of idioblasts, the idioblasts elongate, straight-walled and papillate, sparsely short- to long-ciliate along proximal 1/8, sparsely denticulate to short-ciliate along the central and distal 5/8, or entire along the distal 5/8; apices long-attenuate or long-aristate, each arista (0.3–) 0.5–1.0 mm long, tipped by 2–5 short teeth; upper surfaces corrugate, composed of elongate, straight-walled, and papillate idioblasts, the papillae 5–18, mostly in two rows on each cell lumen, intermixed with few, elongate, sinuate-walled, and laevigate cells, with stomata in 1–5 rows on the midribs along distal 2/3–3/4 and few submarginally, along basiscopic 1/4 of outer margins, the lower surfaces mostly comprising elongate, sinuate-walled, and laevigate cells and a few sparse, elongate, straight-walled, and papillate idioblasts distributed on the outer leaf half, with papillae in a single row, without stomata. <bold><italic>Axillary leaves</italic></bold> lanceolate, triangular or deltate, 2.0–3.1 × 0.9–1.6 mm; bases truncate or central portion truncate and with an inner, small knob or lobe, prominently raised, glabrous; margins long-ciliate along proximal 1/2, then short-ciliate for up to 1/4 of the proximal portion, otherwise denticulate on remaining distal 1/4; apices long-attenuate, each 0.3–0.5 mm long, tipped by 1–5 short teeth; the upper and lower surfaces as in the lateral leaves. <bold><italic>Strobili</italic></bold> terminal on main stem and branch tips, quadrangular, 0.3–1.4 cm long. <bold><italic>Sporophylls</italic></bold> monomorphic, without a laminar flap but with distal 1/2 strongly folded, each with a well-developed and glabrous keel along the midrib, ovate-lanceolate to lanceolate, 1.0–1.3 × 0.4–0.8 mm (the upper sporophylls slightly shorter and narrower); bases rounded; margins greenish, 1 or 2 cells wide, with the cells elongate, slightly sinuate-walled and laevigate, parallel to the margins, denticulate throughout on the dorsal sporophylls and short-ciliate along proximal 1/2 and dentate to denticulate on distal 1/2 on the ventral sporophylls; apices long-attenuate (the dorsal sporophylls slightly less attenuate than the ventral sporophylls by about 0.1 mm) to acuminate, each 0.3–0.7 mm long, tipped by 1 or 2 short teeth; <bold><italic>dorsal sporophylls</italic></bold> with the upper surfaces green, comprised of rectangular to elongate, sinuate-walled, and laevigate cells, except for the lamina half that imbricates with the ventral sporophylls, where it is silvery green, comprised of elongate, straight-walled, and papillate idioblasts, with stomata along the midribs, the lower surfaces silvery-green, composed of elongate, straight-walled, and laevigate cells; <bold><italic>ventral sporophylls</italic></bold> with the upper surfaces light or silvery-green, mostly composed of elongate, straight-walled, and papillate idioblasts with elongate, sinuate-walled, and laevigate cells along the midrib section and bases, with stomata along the midribs, the lower surfaces silvery-green, comprised of elongate, sinuate-walled, and laevigate cells, without stomata. <bold><italic>Megasporangia</italic></bold> in two ventral rows; <bold><italic>megaspores</italic></bold> white, the proximal faces rugulate to rugulate-reticulate, the reticulae ill-defined, open, and marginal, delimited by low ridges, with a slightly developed or absent equatorial flange, the microstructure laevigate or densely echinate, perforate to foveolate, the distal faces reticulate, each reticulum closed or open and delimited by low ridges, the microstructure laevigate, echinate, and perforate to foveolate, 180–230 µm diam. <bold><italic>Microsporangia</italic></bold> in two dorsal rows; <bold><italic>microspores</italic></bold> light orange, the proximal faces rugulate, the microstructure echinate, the distal faces capitate or baculate (by capita breaking off), with each caput or baculum, as well as the rest of the surface, having echinate microstructure, 17–22 µm diam.</p></tp:treatment-sec><tp:treatment-sec sec-type="Habitat and distribution"><title>Habitat and distribution.</title><p><italic><tp:taxon-name><tp:taxon-name-part taxon-name-part-type="genus" reg="Selaginella">Selaginella</tp:taxon-name-part> <tp:taxon-name-part taxon-name-part-type="species" reg="turingiana">turingiana</tp:taxon-name-part></tp:taxon-name></italic> is a terrestrial species that grows in humid evergreen, premontane to montane tropical rainforests along the Coastal Mountain Range of Venezuela at elevations of 400–1219 m in the states of Aragua, La Guaira, Miranda, and Yaracuy.</p></tp:treatment-sec><tp:treatment-sec sec-type="Eponym"><title>Eponym.</title><p>This fern-like species is named after Alan M. Turing (1912–1954), a polymath genius who contributed significantly to various fields, including theoretical biology. He worked on developing a mathematical model linking plant phyllotaxis to Fibonacci numbers, a topic deserving more focus in <italic><tp:taxon-name><tp:taxon-name-part taxon-name-part-type="genus" reg="Selaginella">Selaginella</tp:taxon-name-part></tp:taxon-name></italic> research. His work and inspiring statements, such as <italic>“We can see only a short distance ahead, but we can see plenty there that needs to be done – Alan Turing”</italic>, show he was far ahead of his time.</p></tp:treatment-sec><tp:treatment-sec sec-type="Conservation assessment"><title>Conservation assessment.</title><p><italic><tp:taxon-name><tp:taxon-name-part taxon-name-part-type="genus" reg="Selaginella">Selaginella</tp:taxon-name-part> <tp:taxon-name-part taxon-name-part-type="species" reg="turingiana">turingiana</tp:taxon-name-part></tp:taxon-name></italic> is known from multiple collections in the Cordillera de la Costa of northern Venezuela (including Miranda, La Guaira, and Yaracuy). GeoCAT estimates an extent of occurrence (<abbrev xmlns:xlink="http://www.w3.org/1999/xlink" xlink:title="extent of occurrence" xlink:type="simple">EOO</abbrev>) of 9,085 km<sup>2</sup> and an area of occupancy (<abbrev xmlns:xlink="http://www.w3.org/1999/xlink" xlink:title="area of occupancy" xlink:type="simple">AOO</abbrev>) of 40 km<sup>2</sup>. Although the <abbrev xmlns:xlink="http://www.w3.org/1999/xlink" xlink:title="area of occupancy" xlink:type="simple">AOO</abbrev> falls within the threshold for Endangered under criterion B2, the <abbrev xmlns:xlink="http://www.w3.org/1999/xlink" xlink:title="extent of occurrence" xlink:type="simple">EOO</abbrev> corresponds to Vulnerable under criterion B1. Given the number of known records and localities and considering ongoing habitat degradation and environmental pressures documented for northern Venezuela and the Venezuelan Caribbean Basin, including effects associated with deforestation and pollution (<xref ref-type="bibr" rid="B61">Valjarević 2025</xref>), a continuing decline in habitat quality can be inferred. Accordingly, <italic><tp:taxon-name><tp:taxon-name-part taxon-name-part-type="genus" reg="Selaginella">S.</tp:taxon-name-part> <tp:taxon-name-part taxon-name-part-type="species" reg="turingiana">turingiana</tp:taxon-name-part></tp:taxon-name></italic> is here preliminarily assessed as Vulnerable (<abbrev xmlns:xlink="http://www.w3.org/1999/xlink" xlink:title="Vulnerable" xlink:type="simple">VU</abbrev>) under IUCN criterion B (<xref ref-type="bibr" rid="B19">IUCN Standards and Petitions Committee 2022</xref>).</p></tp:treatment-sec><tp:treatment-sec sec-type="Additional specimens examined (paratypes)"><title>Additional specimens examined (paratypes).</title><p><bold>Venezuela</bold> • <bold>Aragua</bold>: Maracay [Maracay], <italic>C. Vogl s.n</italic>. (<abbrev xmlns:xlink="http://www.w3.org/1999/xlink" xlink:title="Smithsonian National Herbarium" xlink:type="simple">US</abbrev>). • <bold>La Guaira-Miranda</bold>: Cordillera de la Costa, NE de Guatire, Fila Juan Torres-Fila Las Perdices, Río Guayabal hacia el pueblo Guayabal, <named-content xmlns:xlink="http://www.w3.org/1999/xlink" content-type="dwc:verbatimCoordinates" xlink:type="simple">10°31'N, 66°20'W</named-content>, 19–22 Oct. 1993, <italic>W. Meier 3385</italic> (<abbrev xmlns:xlink="http://www.w3.org/1999/xlink" xlink:title="“Lycophytes and Ferns of Venezuela,” led by Alan R. Smith" xlink:type="simple">UC</abbrev>, <named-content xmlns:xlink="http://www.w3.org/1999/xlink" content-type="dwc:collectionCode" xlink:title="Herbarium - Universidad Central de Venezuela" xlink:href="https://scientific-collections.gbif.org/collection/5884f1d6-e083-43b3-95c9-c735463b9b23" xlink:type="simple">VEN</named-content>). • <bold>La Guaira</bold>: [parroquia Macuto, ca. <named-content xmlns:xlink="http://www.w3.org/1999/xlink" content-type="dwc:verbatimCoordinates" xlink:type="simple">10°36'24"N, 66°53'33"W</named-content>], <italic>C.J.W. Schiede 493</italic> (B), alt. 4000 ft [1219 m], Sep. 1849, <italic>H. Wagener 442</italic> (B-3 sheets). • <bold>Miranda</bold>: Parque Nacional Guatopo, S end of La Macanilla trail. 32 km (by air) NW of Altagracia de Orituco, <named-content xmlns:xlink="http://www.w3.org/1999/xlink" content-type="dwc:verbatimCoordinates" xlink:type="simple">10°07'N, 66°31'W</named-content>, alt. 600 m, 27 Aug. 1979, <italic>M. Nee 17796</italic> (<named-content xmlns:xlink="http://www.w3.org/1999/xlink" content-type="dwc:institutional_code" xlink:title="The New York Botanical Garden" xlink:href="https://scientific-collections.gbif.org/institution/ab83e5ab-f4f7-4c9b-a1d5-eb779dfb9377" xlink:type="simple">NY</named-content>, <named-content xmlns:xlink="http://www.w3.org/1999/xlink" content-type="dwc:collectionCode" xlink:title="Herbarium - Universidad Central de Venezuela" xlink:href="https://scientific-collections.gbif.org/collection/5884f1d6-e083-43b3-95c9-c735463b9b23" xlink:type="simple">VEN</named-content>), • E entrance near Santa Teresa [del Tuy], 12 Feb. 1973, [ca. <named-content xmlns:xlink="http://www.w3.org/1999/xlink" content-type="dwc:verbatimCoordinates" xlink:type="simple">10°13'N, 66°38'W</named-content>, 160 m], <italic>T.B. Croat 21667</italic> (<named-content xmlns:xlink="http://www.w3.org/1999/xlink" content-type="dwc:institutional_code" xlink:title="Missouri Botanical Garden" xlink:href="https://scientific-collections.gbif.org/institution/1be3aa67-8f90-4309-92f4-bd55426a8c09" xlink:type="simple">MO</named-content>), • Parque Nacional de Guatopo, Río Santa Cruz, between Santa Teresa and Altagracia de Orituco, 14.5 km from Los Alpes, 12 km from Ranchería Mi Querencia, alt. 520 m, 23 Nov. 1961, <italic>J.A. Steyermark 89988</italic> (<named-content xmlns:xlink="http://www.w3.org/1999/xlink" content-type="dwc:institutional_code" xlink:title="Harvard University" xlink:href="https://scientific-collections.gbif.org/institution/648a5b5f-0421-44fd-8dd3-82add535bc54" xlink:type="simple">GH</named-content>, <abbrev xmlns:xlink="http://www.w3.org/1999/xlink" xlink:title="Smithsonian National Herbarium" xlink:type="simple">US</abbrev>, <named-content xmlns:xlink="http://www.w3.org/1999/xlink" content-type="dwc:collectionCode" xlink:title="Herbarium - Universidad Central de Venezuela" xlink:href="https://scientific-collections.gbif.org/collection/5884f1d6-e083-43b3-95c9-c735463b9b23" xlink:type="simple">VEN</named-content>); • carretera Sta. Teresa-Altagracia de Orituco, alt. 600–700 m, Jun. 1953, <italic>L. Aristeguieta 1765</italic> (<abbrev xmlns:xlink="http://www.w3.org/1999/xlink" xlink:title="Smithsonian National Herbarium" xlink:type="simple">US</abbrev>, <named-content xmlns:xlink="http://www.w3.org/1999/xlink" content-type="dwc:collectionCode" xlink:title="Herbarium - Universidad Central de Venezuela" xlink:href="https://scientific-collections.gbif.org/collection/5884f1d6-e083-43b3-95c9-c735463b9b23" xlink:type="simple">VEN</named-content>); • Mpio. Zamora, Macizo del Ávila, NE de Salmerón, between Río Chuspita and Río Salmerón, ruta of Mandarina, Agua Amarilla, <named-content xmlns:xlink="http://www.w3.org/1999/xlink" content-type="dwc:verbatimCoordinates" xlink:type="simple">10°30'N, 66°24'W</named-content>, alt. 800–1000 m, 2 Nov. 2008, <italic>W. Meier &amp; J. Jordan 15408</italic> (<abbrev xmlns:xlink="http://www.w3.org/1999/xlink" xlink:title="“Lycophytes and Ferns of Venezuela,” led by Alan R. Smith" xlink:type="simple">UC</abbrev>-digital image, <named-content xmlns:xlink="http://www.w3.org/1999/xlink" content-type="dwc:collectionCode" xlink:title="Herbarium - Universidad Central de Venezuela" xlink:href="https://scientific-collections.gbif.org/collection/5884f1d6-e083-43b3-95c9-c735463b9b23" xlink:type="simple">VEN</named-content>). • <bold>Yaracuy</bold>: Cordillera de la Costa, límites del Dist. Nirgua-Dist. San Felipe, NE of Nirgua, Montaña El Zapatero, subida al cerro por el lado SE desde La Alegría, <named-content xmlns:xlink="http://www.w3.org/1999/xlink" content-type="dwc:verbatimCoordinates" xlink:type="simple">10°14'N, 68°37'30"W</named-content>, alt. 1000–1200 m, 24 Mar. 2005, <italic>W. Meier et al. 11355</italic> (<named-content xmlns:xlink="http://www.w3.org/1999/xlink" content-type="dwc:institutional_code" xlink:title="The New York Botanical Garden" xlink:href="https://scientific-collections.gbif.org/institution/ab83e5ab-f4f7-4c9b-a1d5-eb779dfb9377" xlink:type="simple">NY</named-content>, <abbrev xmlns:xlink="http://www.w3.org/1999/xlink" xlink:title="“Lycophytes and Ferns of Venezuela,” led by Alan R. Smith" xlink:type="simple">UC</abbrev>-digital image), • Río San Felipe, Valle del Río Yaracuy, Reserva Ecológica Privada Guáquira, on road to the mountain, S of the first river after station, <named-content xmlns:xlink="http://www.w3.org/1999/xlink" content-type="dwc:verbatimCoordinates" xlink:type="simple">10°17'30"N, 68°38'30"W</named-content>, alt. 500–700 m, 28 Aug. 2005, <italic>W. Meier 11661</italic> (<abbrev xmlns:xlink="http://www.w3.org/1999/xlink" xlink:title="“Lycophytes and Ferns of Venezuela,” led by Alan R. Smith" xlink:type="simple">UC</abbrev>-digital image); • Dist. San Felipe, Cordillera de la Costa, SE of San Felipe, Montaña El Zapatero, Río Yaracuy, Reserva Privada Guáquira, <named-content xmlns:xlink="http://www.w3.org/1999/xlink" content-type="dwc:verbatimCoordinates" xlink:type="simple">10°17'30"N, 68°37'30"W</named-content>, alt. 400–700 m, 21 Nov. 2004, <italic>W. Meier 10585</italic> (<named-content xmlns:xlink="http://www.w3.org/1999/xlink" content-type="dwc:institutional_code" xlink:title="The New York Botanical Garden" xlink:href="https://scientific-collections.gbif.org/institution/ab83e5ab-f4f7-4c9b-a1d5-eb779dfb9377" xlink:type="simple">NY</named-content>, <abbrev xmlns:xlink="http://www.w3.org/1999/xlink" xlink:title="“Lycophytes and Ferns of Venezuela,” led by Alan R. Smith" xlink:type="simple">UC</abbrev>-digital image, <named-content xmlns:xlink="http://www.w3.org/1999/xlink" content-type="dwc:collectionCode" xlink:title="Herbarium - Universidad Central de Venezuela" xlink:href="https://scientific-collections.gbif.org/collection/5884f1d6-e083-43b3-95c9-c735463b9b23" xlink:type="simple">VEN</named-content>); • Límite Dist. San Felipe-Dist. Nirgua, Cordillera de la Costa, NE of Nirgua, Montaña El Zapatero, La Alegría, hill separating the watershed of Río Terrón, <named-content xmlns:xlink="http://www.w3.org/1999/xlink" content-type="dwc:verbatimCoordinates" xlink:type="simple">10°13'N, 68°37'W</named-content>, alt. 950–990 m, 1 Jan. 2011, <italic>W. Meier 1700</italic> (<abbrev xmlns:xlink="http://www.w3.org/1999/xlink" xlink:title="“Lycophytes and Ferns of Venezuela,” led by Alan R. Smith" xlink:type="simple">UC</abbrev>-digital image). • <bold>Without specific locality</bold>: <italic>N. Funck &amp; L.J. Schlim s.n</italic>. (B); 1845, <italic>N. Funck &amp; L.J. Schlim 57</italic> (B); 1845–1846, <italic>N. Funck &amp; L.J. Schlim 57</italic> (B, <named-content xmlns:xlink="http://www.w3.org/1999/xlink" content-type="dwc:collectionCode" xlink:title="Herbarium - The Natural History Museum" xlink:href="https://scientific-collections.gbif.org/collection/8bb3763f-955c-4791-8777-44de1996b378" xlink:type="simple">BM</named-content>).</p></tp:treatment-sec><tp:treatment-sec sec-type="Discussion"><title>Discussion.</title><p><italic><tp:taxon-name><tp:taxon-name-part taxon-name-part-type="genus" reg="Selaginella">Selaginella</tp:taxon-name-part> <tp:taxon-name-part taxon-name-part-type="species" reg="turingiana">turingiana</tp:taxon-name-part></tp:taxon-name></italic> is characterized by its frondose, fern-like, erect stems with stolons at the base, dorsal, ventral, and seemingly lateral rhizophores on the main stems, each 0.3–1.0 mm diam. The leaves along the main stems shortly before the first branches are seemingly monomorphic, ovate-triangular or ovate-deltate, throughout proximal 10–26 cm or 1.0–7.0 cm below the first branches with truncate bases, with the inner and the outer margins denticulate, except for the inner margins short-ciliate along the proximal 1/8, otherwise denticulate on both margins. Its lateral leaves on main stems strongly ascending, parallel to the main stems at almost 180° up to the ninth branches, ovate-falcate, and the acroscopic margins short- to slightly long-ciliate along the proximal 1/2 and the basiscopic margins entire throughout. It is also distinguished by its median leaves broadly ovate to ovate-elliptic, ovate-triangular or ovate-deltate with truncate bases, with the outer bases distinctly tufted with 4–10 short or long hairs, each 0.1–0.3 mm long, the outer margins narrowly hyaline along distal 3/4, and the apices long-acuminate or long-aristate, each (0.3–) 0.5–1.0 mm long. It is further characterized by its sporophylls with hyaline margins that are entire to denticulate margins. In addition, <italic><tp:taxon-name><tp:taxon-name-part taxon-name-part-type="genus" reg="Selaginella">S.</tp:taxon-name-part> <tp:taxon-name-part taxon-name-part-type="species" reg="turingiana">turingiana</tp:taxon-name-part></tp:taxon-name></italic> has the proximal faces of the megaspores rugulate to rugulate-reticulate with the microstructure laevigate or densely echinate, perforate to foveolate, while the distal faces are reticulate with each lumen closed or open and delimited by low ridges, and the microstructure of ridges and lumen laevigate, echinate, and perforate to foveolate. It is further characterized by its microspore proximal faces rugulate with the microstructure echinate, and the distal faces capitate or baculate (by capita breaking off), with each caput or baculum, as well as the rest of the surface, having echinate microstructure.</p><p><italic><tp:taxon-name><tp:taxon-name-part taxon-name-part-type="genus" reg="Selaginella">Selaginella</tp:taxon-name-part> <tp:taxon-name-part taxon-name-part-type="species" reg="turingiana">turingiana</tp:taxon-name-part></tp:taxon-name></italic> belongs to the morphologically defined “<italic><tp:taxon-name><tp:taxon-name-part taxon-name-part-type="genus" reg="Selaginella">S.</tp:taxon-name-part> <tp:taxon-name-part taxon-name-part-type="species" reg="flabellata">flabellata</tp:taxon-name-part></tp:taxon-name></italic> group” and, within it, is morphologically close to <italic><tp:taxon-name><tp:taxon-name-part taxon-name-part-type="genus" reg="Selaginella">S.</tp:taxon-name-part> <tp:taxon-name-part taxon-name-part-type="species" reg="altheae">altheae</tp:taxon-name-part></tp:taxon-name></italic>, <italic><tp:taxon-name><tp:taxon-name-part taxon-name-part-type="genus" reg="Selaginella">S.</tp:taxon-name-part> <tp:taxon-name-part taxon-name-part-type="species" reg="anceps">anceps</tp:taxon-name-part></tp:taxon-name></italic> (C. Presl) C. Presl, <italic><tp:taxon-name><tp:taxon-name-part taxon-name-part-type="genus" reg="Selaginella">S.</tp:taxon-name-part> <tp:taxon-name-part taxon-name-part-type="species" reg="flabellata">flabellata</tp:taxon-name-part></tp:taxon-name></italic>, and <italic><tp:taxon-name><tp:taxon-name-part taxon-name-part-type="genus" reg="Selaginella">S.</tp:taxon-name-part> <tp:taxon-name-part taxon-name-part-type="species" reg="lechleri">lechleri</tp:taxon-name-part></tp:taxon-name></italic> Hieron. Most of the specimens mentioned here were previously identified as one of the species within the “<italic><tp:taxon-name><tp:taxon-name-part taxon-name-part-type="genus" reg="Selaginella">S.</tp:taxon-name-part> <tp:taxon-name-part taxon-name-part-type="species" reg="flabellata">flabellata</tp:taxon-name-part></tp:taxon-name></italic> group” mentioned above. <italic><tp:taxon-name><tp:taxon-name-part taxon-name-part-type="genus" reg="Selaginella">Selaginella</tp:taxon-name-part> <tp:taxon-name-part taxon-name-part-type="species" reg="turingiana">turingiana</tp:taxon-name-part></tp:taxon-name></italic> is similar to <italic><tp:taxon-name><tp:taxon-name-part taxon-name-part-type="genus" reg="Selaginella">S.</tp:taxon-name-part> <tp:taxon-name-part taxon-name-part-type="species" reg="altheae">altheae</tp:taxon-name-part></tp:taxon-name></italic> in having geniculate basiscopic lateral leaf bases; however, the diagnostic characters set them apart. Additionally, its median leaf margins are distinctly hyaline (vs. greenish to narrowly hyaline), with the inner margins sparsely long-ciliate along the proximal 1/4, then becoming short-ciliate up to the proximal 1/2, and scarcely denticulate to entire along the distal 1/2 (vs. short-ciliate along proximal 2/3 and denticulate along distal 1/3), with long-acuminate or long-aristate (vs. acute to slightly acuminate) apices, each (0.3–) 0.5–1.0 (vs. ca. 0.1) mm long, and the sporophylls margins hyaline (vs. greenish), entire to denticulate throughout (vs. short-ciliate along the proximal 1/4–1/2 and denticulate distally). Furthermore, <italic><tp:taxon-name><tp:taxon-name-part taxon-name-part-type="genus" reg="Selaginella">S.</tp:taxon-name-part> <tp:taxon-name-part taxon-name-part-type="species" reg="turingiana">turingiana</tp:taxon-name-part></tp:taxon-name></italic> has megaspores with the proximal faces with smooth or occasionally densely echinate, perforate, and foveolate (vs. sparsely echinate, granulate, and perforate) microstructure, and distal faces closely reticulate with each lumen microstructure smooth, reticulate, perforate, and foveolate (vs. mostly open to somewhat closely reticulate with each lumen microstructure sparse and minutely echinate and perforate). Moreover, <italic><tp:taxon-name><tp:taxon-name-part taxon-name-part-type="genus" reg="Selaginella">S.</tp:taxon-name-part> <tp:taxon-name-part taxon-name-part-type="species" reg="turingiana">turingiana</tp:taxon-name-part></tp:taxon-name></italic> is found growing in premontane to montane forests at 400–1219 m in the Coastal Range, a northeastern extension of the Andes, in the states of Aragua, La Guaira, Miranda, Yaracuy, and the Federal District, Venezuela. In contrast, <italic><tp:taxon-name><tp:taxon-name-part taxon-name-part-type="genus" reg="Selaginella">S.</tp:taxon-name-part> <tp:taxon-name-part taxon-name-part-type="species" reg="altheae">altheae</tp:taxon-name-part></tp:taxon-name></italic> is found in lowland and premontane forests at elevations of 140 to 450 m in the state of Amazonas, Venezuela. Accordingly, populations of <italic><tp:taxon-name><tp:taxon-name-part taxon-name-part-type="genus" reg="Selaginella">S.</tp:taxon-name-part> <tp:taxon-name-part taxon-name-part-type="species" reg="turingiana">turingiana</tp:taxon-name-part></tp:taxon-name></italic> are biogeographically separated from those of <italic><tp:taxon-name><tp:taxon-name-part taxon-name-part-type="genus" reg="Selaginella">S.</tp:taxon-name-part> <tp:taxon-name-part taxon-name-part-type="species" reg="altheae">altheae</tp:taxon-name-part></tp:taxon-name></italic> by the vast tropical and subtropical grassland, savanna, and shrubland biome of Los Llanos in Venezuela.</p><p><italic><tp:taxon-name><tp:taxon-name-part taxon-name-part-type="genus" reg="Selaginella">Selaginella</tp:taxon-name-part> <tp:taxon-name-part taxon-name-part-type="species" reg="turingiana">turingiana</tp:taxon-name-part></tp:taxon-name></italic> is also morphologically similar to the Lesser Antilles species, <italic><tp:taxon-name><tp:taxon-name-part taxon-name-part-type="genus" reg="Selaginella">S.</tp:taxon-name-part> <tp:taxon-name-part taxon-name-part-type="species" reg="flabellata">flabellata</tp:taxon-name-part></tp:taxon-name></italic> in having leaves on the main stems seemingly monomorphic below the first branches, leaf upper surfaces corrugate, leaves when fully heteromorphic along the main stem with lateral leaves ovate-falcate with the acroscopic margins short to slightly long-ciliate along proximal 1/2, and median leaves broadly ovate to ovate-elliptic with the outer bases tufted with long cilia. Specimens of <italic><tp:taxon-name><tp:taxon-name-part taxon-name-part-type="genus" reg="Selaginella">S.</tp:taxon-name-part> <tp:taxon-name-part taxon-name-part-type="species" reg="flabellata">flabellata</tp:taxon-name-part></tp:taxon-name></italic> that were reported from Venezuela at the varietal level as <italic><tp:taxon-name><tp:taxon-name-part taxon-name-part-type="genus" reg="Selaginella">S.</tp:taxon-name-part> <tp:taxon-name-part taxon-name-part-type="species" reg="flabellata">flabellata</tp:taxon-name-part></tp:taxon-name></italic> var. <tp:taxon-name><tp:taxon-name-part taxon-name-part-type="genus" reg="Selaginella"/><tp:taxon-name-part taxon-name-part-type="species">latifrons</tp:taxon-name-part></tp:taxon-name> are here assigned to the newly elevated taxon at the species level, <italic><tp:taxon-name><tp:taxon-name-part taxon-name-part-type="genus" reg="Selaginella">S.</tp:taxon-name-part> <tp:taxon-name-part taxon-name-part-type="species" reg="anemosyra">anemosyra</tp:taxon-name-part></tp:taxon-name></italic>.</p><p><italic><tp:taxon-name><tp:taxon-name-part taxon-name-part-type="genus" reg="Selaginella">Selaginella</tp:taxon-name-part> <tp:taxon-name-part taxon-name-part-type="species" reg="turingiana">turingiana</tp:taxon-name-part></tp:taxon-name></italic> differs from typical <italic><tp:taxon-name><tp:taxon-name-part taxon-name-part-type="genus" reg="Selaginella">S.</tp:taxon-name-part> <tp:taxon-name-part taxon-name-part-type="species" reg="flabellata">flabellata</tp:taxon-name-part></tp:taxon-name></italic> by its leaves on the main stem becoming distinctly heteromorphic 6.0–7.0 (vs. 1.0–4.0) cm below the first branches of the stems, with the lateral leaves strongly ascending and parallel to the main stem in almost a 180° angle up to the ninth (vs. ascending to spreading in a 45° angle). Its median leaves below and above the first branches ovate-elliptic or elliptic (vs. lanceolate to ovate-lanceolate below the first branches and above it ovate to broadly ovate) with the outer bases oblique and prominent (vs. not prominent), those above the first branches with long-attenuate to long-aristate (vs. acute to short-attenuate) apices, each 1/4–1/3 (vs. less than 1/16) the length of the leaf lamina or 0.3 to 0.4 (vs. 0.1 or less) mm long. <italic><tp:taxon-name><tp:taxon-name-part taxon-name-part-type="genus" reg="Selaginella">Selaginella</tp:taxon-name-part> <tp:taxon-name-part taxon-name-part-type="species" reg="turingiana">turingiana</tp:taxon-name-part></tp:taxon-name></italic> differs further from <italic><tp:taxon-name><tp:taxon-name-part taxon-name-part-type="genus" reg="Selaginella">S.</tp:taxon-name-part> <tp:taxon-name-part taxon-name-part-type="species" reg="flabellata">flabellata</tp:taxon-name-part></tp:taxon-name></italic> by the oblique and prominent outer bases of its median leaves (vs. not prominent), each with an incipient (vs. lacking an) auricle, which is tufted with 2 or 3 (vs. 4–12) long cilia, each 0.1 or 0.2 (vs. 0.2–0.4) mm long. It is also distinct from <italic><tp:taxon-name><tp:taxon-name-part taxon-name-part-type="genus" reg="Selaginella">S.</tp:taxon-name-part> <tp:taxon-name-part taxon-name-part-type="species" reg="flabellata">flabellata</tp:taxon-name-part></tp:taxon-name></italic> by its lateral leaves ovate-lanceolate to ovate-triangular (vs. ovate to ovate-deltate), with the acroscopic margins short-ciliate along the proximal 3/4 (vs. 1/2) of the leaf laminae, and with long-attenuate (vs. acute) apices. Finally, it differs further from typical <italic><tp:taxon-name><tp:taxon-name-part taxon-name-part-type="genus" reg="Selaginella">S.</tp:taxon-name-part> <tp:taxon-name-part taxon-name-part-type="species" reg="flabellata">flabellata</tp:taxon-name-part></tp:taxon-name></italic> by its median leaf inner margins straight and entire (vs. straight to curved and short-ciliate along the proximal 1/4–1/3), with the outer half of the lamina with 5–7 (vs. 3) rows of submarginal and marginal stomata along the proximal 1/3, and rugulate-reticulate (vs. rugulate) megaspores with the proximal faces with (vs. without) a slightly developed equatorial flange.</p><p><italic><tp:taxon-name><tp:taxon-name-part taxon-name-part-type="genus" reg="Selaginella">Selaginella</tp:taxon-name-part> <tp:taxon-name-part taxon-name-part-type="species" reg="turingiana">turingiana</tp:taxon-name-part></tp:taxon-name></italic> is easily distinguished from <italic><tp:taxon-name><tp:taxon-name-part taxon-name-part-type="genus" reg="Selaginella">S.</tp:taxon-name-part> <tp:taxon-name-part taxon-name-part-type="species" reg="anemosyra">anemosyra</tp:taxon-name-part></tp:taxon-name></italic> by its median leaves below and above the first branches ovate to ovate-elliptic, or ovate-deltate (vs. ovate-orbicular), with the inner and outer halves almost equal in width (vs. outer halves 1/4 wider than inner halves), the outer bases truncate (vs. rounded), and with an incipient (vs. without a) knob tufted with 2 or 3 cilia, and long-attenuate to long-aristate (vs. apiculate) apices, 1/4–1/3 (vs. 1/8 or less) the length of the lamina. It is additionally distinct from the latter by its ovate-lanceolate to ovate-triangular (vs. oblong) lateral leaves with gradually long-attenuate (vs. falcate and acute) apices.</p><p>An incomplete specimen (i.e., <italic>C. Vogl s.n</italic>., <abbrev xmlns:xlink="http://www.w3.org/1999/xlink" xlink:title="Smithsonian National Herbarium" xlink:type="simple">US</abbrev>) lacks the upper branch segment on the main stem after the second branches and is tentatively assigned to <italic><tp:taxon-name><tp:taxon-name-part taxon-name-part-type="genus" reg="Selaginella">S.</tp:taxon-name-part> <tp:taxon-name-part taxon-name-part-type="species" reg="turingiana">turingiana</tp:taxon-name-part></tp:taxon-name></italic>. It displays dark green upper leaf surfaces and short, tapering median leaf apices, each measuring 0.1 or 0.2 mm long, features similar to those of <italic><tp:taxon-name><tp:taxon-name-part taxon-name-part-type="genus" reg="Selaginella">S.</tp:taxon-name-part> <tp:taxon-name-part taxon-name-part-type="species" reg="lechleri">lechleri</tp:taxon-name-part></tp:taxon-name></italic>. However, both the collection locality and other morphological traits are consistent with the geographic range and morphological characteristics of <italic><tp:taxon-name><tp:taxon-name-part taxon-name-part-type="genus" reg="Selaginella">S.</tp:taxon-name-part> <tp:taxon-name-part taxon-name-part-type="species" reg="turingiana">turingiana</tp:taxon-name-part></tp:taxon-name></italic>.</p><p>Finally, <italic><tp:taxon-name><tp:taxon-name-part taxon-name-part-type="genus" reg="Selaginella">Selaginella</tp:taxon-name-part> <tp:taxon-name-part taxon-name-part-type="species" reg="anceps">anceps</tp:taxon-name-part></tp:taxon-name></italic> was reported from Venezuela (<xref ref-type="bibr" rid="B34">Smith 1985</xref>; <xref ref-type="bibr" rid="B25">Mostacero 2008</xref>); however, some specimens identified as such (e.g., <italic>Bro. Gines 4199</italic>, <abbrev xmlns:xlink="http://www.w3.org/1999/xlink" xlink:title="Smithsonian National Herbarium" xlink:type="simple">US</abbrev>!; <italic>J.A. Steyermark 89988</italic>, <abbrev xmlns:xlink="http://www.w3.org/1999/xlink" xlink:title="Smithsonian National Herbarium" xlink:type="simple">US</abbrev>!; <italic>C. Vogl s.n</italic>., <abbrev xmlns:xlink="http://www.w3.org/1999/xlink" xlink:title="Smithsonian National Herbarium" xlink:type="simple">US</abbrev>!) are here assigned to other taxa. For example, <italic>J.A. Steyermark 89988</italic> and <italic>C. Vogl s.n</italic>., both at <abbrev xmlns:xlink="http://www.w3.org/1999/xlink" xlink:title="Smithsonian National Herbarium" xlink:type="simple">US</abbrev>, correspond to <italic><tp:taxon-name><tp:taxon-name-part taxon-name-part-type="genus" reg="Selaginella">S.</tp:taxon-name-part> <tp:taxon-name-part taxon-name-part-type="species" reg="turingiana">turingiana</tp:taxon-name-part></tp:taxon-name></italic>, while <italic>Bro. Gines 4199</italic> at <abbrev xmlns:xlink="http://www.w3.org/1999/xlink" xlink:title="Smithsonian National Herbarium" xlink:type="simple">US</abbrev> is actually <italic><tp:taxon-name><tp:taxon-name-part taxon-name-part-type="genus" reg="Selaginella">S.</tp:taxon-name-part> <tp:taxon-name-part taxon-name-part-type="species" reg="viticulosa">viticulosa</tp:taxon-name-part></tp:taxon-name></italic> Klotzsch. Likewise, other specimens identified as <italic><tp:taxon-name><tp:taxon-name-part taxon-name-part-type="genus" reg="Selaginella">S.</tp:taxon-name-part> <tp:taxon-name-part taxon-name-part-type="species" reg="anceps">anceps</tp:taxon-name-part></tp:taxon-name></italic> from the Amazon region near the Neblina mountain, such as <italic>Beitel &amp; Buck 85064</italic> (NY!, W-digital image!), <italic>V.A. Funk &amp; R.L. Liesner 6148</italic> (NY!), and <italic>V.A. Funk 6419</italic> (NY!), were included in <italic><tp:taxon-name><tp:taxon-name-part taxon-name-part-type="genus" reg="Selaginella">S.</tp:taxon-name-part> <tp:taxon-name-part taxon-name-part-type="species" reg="altheae">altheae</tp:taxon-name-part></tp:taxon-name></italic> by <xref ref-type="bibr" rid="B51">Valdespino (2017c)</xref>. Accordingly, <italic><tp:taxon-name><tp:taxon-name-part taxon-name-part-type="genus" reg="Selaginella">S.</tp:taxon-name-part> <tp:taxon-name-part taxon-name-part-type="species" reg="anceps">anceps</tp:taxon-name-part></tp:taxon-name></italic> is formally excluded from Venezuela; specimens previously identified as such from that country, specifically from the state of Amazonas, are now considered <italic><tp:taxon-name><tp:taxon-name-part taxon-name-part-type="genus" reg="Selaginella">S.</tp:taxon-name-part> <tp:taxon-name-part taxon-name-part-type="species" reg="altheae">altheae</tp:taxon-name-part></tp:taxon-name></italic>, while those from Aragua, La Guaira-Miranda, Miranda, and Yaracuy are included here as <italic><tp:taxon-name><tp:taxon-name-part taxon-name-part-type="genus" reg="Selaginella">S.</tp:taxon-name-part> <tp:taxon-name-part taxon-name-part-type="species" reg="turingiana">turingiana</tp:taxon-name-part></tp:taxon-name></italic>. Currently, <italic><tp:taxon-name><tp:taxon-name-part taxon-name-part-type="genus" reg="Selaginella">S.</tp:taxon-name-part> <tp:taxon-name-part taxon-name-part-type="species" reg="anceps">anceps</tp:taxon-name-part></tp:taxon-name></italic> is known only to occur in Costa Rica and Panama in Central America, and in Colombia, Ecuador, Peru, Bolivia, and Brazil in western South America.</p><sec sec-type="New distribution record" id="sec5"><title>New distribution record</title></sec></tp:treatment-sec><ref-list><ref id="B61"><mixed-citation xmlns:xlink="http://www.w3.org/1999/xlink" xlink:type="simple">Valjarević A (2025) Oil field impacts on Venezuela’s rivers and water stress with environmental challenges. Journal of South American Earth Sciences 164: 105675. <ext-link xlink:href="10.1016/j.jsames.2025.105675" ext-link-type="doi" xlink:type="simple">https://doi.org/10.1016/j.jsames.2025.105675</ext-link></mixed-citation></ref><ref id="B19"><mixed-citation xmlns:xlink="http://www.w3.org/1999/xlink" xlink:type="simple">IUCN Standards and Petitions Committee (2022) Guidelines for using the IUCN Red List Categories and Criteria. Version 15. Prepared by the Standards and Petitions Committee. <ext-link xlink:href="https://www.iucnredlist.org/documents/RedListGuidelines.pdf" ext-link-type="uri" xlink:type="simple">https://www.iucnredlist.org/documents/RedListGuidelines.pdf</ext-link> [accessed 11.03.2024]</mixed-citation></ref><ref id="B34"><mixed-citation xmlns:xlink="http://www.w3.org/1999/xlink" xlink:type="simple">Smith AR (1985) Pteridophytes of Venezuela, an annotated list. University of California, Berkeley, California 1–254 + i–vii. Unpublished.</mixed-citation></ref><ref id="B25"><mixed-citation xmlns:xlink="http://www.w3.org/1999/xlink" xlink:type="simple">Mostacero J (2008) <tp:taxon-name><tp:taxon-name-part taxon-name-part-type="family">Selaginellaceae</tp:taxon-name-part></tp:taxon-name>. In: Hokche O, Berry PE, Huber O (Eds) Nuevo catálogo de la flora vascular de Venezuela. Fundación Instituto Botánico de Venezuela Dr. Tobías Lasser, Caracas, 167–170.</mixed-citation></ref><ref id="B51"><mixed-citation xmlns:xlink="http://www.w3.org/1999/xlink" xlink:type="simple">Valdespino IA (2017c) Novel fern- and centipede-like <italic><tp:taxon-name><tp:taxon-name-part taxon-name-part-type="genus">Selaginella</tp:taxon-name-part></tp:taxon-name></italic> (<tp:taxon-name><tp:taxon-name-part taxon-name-part-type="family">Selaginellaceae</tp:taxon-name-part></tp:taxon-name>) species and a new combination from South America. PhytoKeys 91: 13–38. <ext-link xlink:href="10.3897/phytokeys.91.21417" ext-link-type="doi" xlink:type="simple">https://doi.org/10.3897/phytokeys.91.21417</ext-link></mixed-citation></ref></ref-list></tp:taxon-treatment>
