# Supplementary material for: Ten new species of Selaginella (Lycopodiopsida, Selaginellaceae) from northern South America, primarily Venezuela, with a new status and combination, and distributional updates
Source: PhytoKeys. 2026 Jun 11;276:51–138. doi: 10.3897/phytokeys.276.191365 (PMC13280548; doi:10.3897/phytokeys.276.191365)
Supplement: XML Treatment for Selaginella mazaruniensis [file phytokeys.276.191365-treatment12.xml]

<!DOCTYPE tp:taxon-treatment
  PUBLIC "-//TaxonX//DTD Taxonomic Treatment Publishing DTD v0 20100105//EN" "tax-treatment-NSO.dtd">
<tp:taxon-treatment xmlns:tp="http://www.plazi.org/taxpub"><tp:treatment-meta><kwd-group><label>Taxon classification</label><kwd>
              <named-content content-type="kingdom">Plantae</named-content>
            </kwd><kwd>
              <named-content content-type="order">Selaginellales</named-content>
            </kwd><kwd>
              <named-content content-type="family">Selaginellaceae</named-content>
            </kwd></kwd-group><mixed-citation publication-type="journal"><person-group><name><surname>Valdespino</surname><given-names>Iván A.</given-names></name><name><surname>López</surname><given-names>Christian A.</given-names></name><name><surname>Ceballos</surname><given-names>Jorge I.</given-names></name></person-group><article-title>Ten new species of <italic><tp:taxon-name><tp:taxon-name-part taxon-name-part-type="genus" reg="Selaginella">Selaginella</tp:taxon-name-part></tp:taxon-name></italic> (<tp:taxon-name><tp:taxon-name-part taxon-name-part-type="class" reg="Lycopodiopsida">Lycopodiopsida</tp:taxon-name-part></tp:taxon-name>, <tp:taxon-name><tp:taxon-name-part taxon-name-part-type="family" reg="Selaginellaceae">Selaginellaceae</tp:taxon-name-part></tp:taxon-name>) from northern South America, primarily Venezuela, with a new status and combination, and distributional updates</article-title><source>PhytoKeys</source><day>11</day><month>06</month><year>2026</year><volume>276</volume><fpage>51</fpage><lpage>138</lpage><pub-id pub-id-type="doi">10.3897/phytokeys.276.191365</pub-id></mixed-citation></tp:treatment-meta><tp:nomenclature><tp:taxon-name><object-id xmlns:xlink="http://www.w3.org/1999/xlink" content-type="arpha" xlink:type="simple">0EB5470A-DB65-54B5-8FB4-DFCC9AE9C7F3</object-id>
                		<tp:taxon-name-part taxon-name-part-type="genus" reg="Selaginella">Selaginella</tp:taxon-name-part> <tp:taxon-name-part taxon-name-part-type="species" reg="mazaruniensis">mazaruniensis</tp:taxon-name-part>
                	</tp:taxon-name><tp:taxon-authority>Jenman</tp:taxon-authority><tp:nomenclature-citation-list><tp:nomenclature-citation><tp:taxon-name><tp:taxon-name-part taxon-name-part-type="genus" reg="Selaginella">Selaginella</tp:taxon-name-part> <tp:taxon-name-part taxon-name-part-type="species" reg="mazaruniensis">mazaruniensis</tp:taxon-name-part></tp:taxon-name><comment> Jenman, Gard. Chron. ser. 3, 22: 210. 1897 [as S. mazaruniense]. Type. Guyana, Demerara [Essequibo], Mazaruni River, Dec. 1896, <italic>G.S. Jenman s.n</italic>. (lectotype: designated by Góes-Neto et al. [2017: 2], NY! [NY00029566]; isolectotypes: B-image! [B 200123095-p.p., frag.], BM-image! [BM000936511, frag.], NY! [NY00029567]), figs 1–4 in <xref ref-type="bibr" rid="B13">Góes-Neto et al. (2017</xref>: 2–6).</comment></tp:nomenclature-citation></tp:nomenclature-citation-list></tp:nomenclature><tp:treatment-sec sec-type="Additional specimens examined"><title>Additional specimens examined.</title><p><bold>Venezuela</bold> • <bold>Amazonas</bold>: <bold>Amazonas</bold>: Rio Negro: Cerro de la Neblina, along the river that flows out of Canyon Grande of Cerro de la Neblina, down river from base camp, across river from Neblina base camp on trail leading in a generally N-NE direction, <named-content xmlns:xlink="http://www.w3.org/1999/xlink" content-type="dwc:verbatimCoordinates" xlink:type="simple">00°49'50"N, 66°05'45"W</named-content>, alt. 140 m, 28 Feb. 1984, <italic>V.A. Funk 6415</italic> (<abbrev xmlns:xlink="http://www.w3.org/1999/xlink" xlink:title="Missouri Botanical Garden" xlink:type="simple">MO</abbrev>, NY, <named-content xmlns:xlink="http://www.w3.org/1999/xlink" content-type="dwc:collectionCode" xlink:title="Herbarium - Universidad Central de Venezuela" xlink:href="https://scientific-collections.gbif.org/collection/5884f1d6-e083-43b3-95c9-c735463b9b23" xlink:type="simple">VEN</named-content>), <italic>6430</italic> (<abbrev xmlns:xlink="http://www.w3.org/1999/xlink" xlink:title="Missouri Botanical Garden" xlink:type="simple">MO</abbrev>, NY, <named-content xmlns:xlink="http://www.w3.org/1999/xlink" content-type="dwc:institutional_code" xlink:title="University of Texas at Austin" xlink:href="https://scientific-collections.gbif.org/institution/48596da8-121e-439a-97c4-8524037cd64b" xlink:type="simple">TEX</named-content>).</p></tp:treatment-sec><tp:treatment-sec sec-type="Discussion"><title>Discussion.</title><p><italic><tp:taxon-name><tp:taxon-name-part taxon-name-part-type="genus" reg="Selaginella">Selaginella</tp:taxon-name-part> <tp:taxon-name-part taxon-name-part-type="species" reg="mazaruniensis">mazaruniensis</tp:taxon-name-part></tp:taxon-name></italic> was originally thought to be confined to the sandstone area of Guyana (<xref ref-type="bibr" rid="B1">Alston et al. 1981</xref>: 255); however, Góes-Neto et al. (<xref ref-type="bibr" rid="B13">2017</xref>: 2) reported it in the State of Amazonas, Brazil. It is here reported for the first time from Cerro de la Neblina, Amazonas, Venezuela.</p><p><italic><tp:taxon-name><tp:taxon-name-part taxon-name-part-type="genus" reg="Selaginella">Selaginella</tp:taxon-name-part> <tp:taxon-name-part taxon-name-part-type="species" reg="mazaruniensis">mazaruniensis</tp:taxon-name-part></tp:taxon-name></italic> grows as a terrestrial or epipetric plant on rocks in wet areas. It is characterized by its erect, fern-like habit with upright, stoloniferous stems reaching up to 30 cm in height, and the stem bases covered by red to reddish-brown, scale-like leaves that gradually become greenish-brown to green and seemingly monomorphic up to the proximal 1/2 of the stems, beyond which they become clearly heteromorphic. Immediately below the first branches, both median and lateral leaves are distinctly different morphologically (i.e., heteromorphic), with the upper surfaces corrugated. Additionally, it has ventral or ventro-axillary and dorsal rhizophores limited to the lowermost part of the stems. <italic><tp:taxon-name><tp:taxon-name-part taxon-name-part-type="genus" reg="Selaginella">Selaginella</tp:taxon-name-part> <tp:taxon-name-part taxon-name-part-type="species" reg="mazaruniensis">mazaruniensis</tp:taxon-name-part></tp:taxon-name></italic> is also characterized by its median leaves with truncate to slightly oblique bases, with the inner leaf half twice as wide as the outer leaf half up to at least the first or second branches, and often up to the fourth branches, with narrowly hyaline and dentate or very short-ciliate margins, and with long-attenuate apices forming an acumen. It also has oblong lateral leaves, which are somewhat ascending or distinctly perpendicular to the stems after the second or third branches, with the bases truncate and attached to the stems, with the margins sparsely dentate or entire, with the acroscopic margins narrowly hyaline and the basiscopic margins greenish, and obtuse to broadly acute apices. Furthermore, in fully developed plants, the stems in dry collections are somewhat flattened, and the leafy portion of the plant tends to appear fan-like.</p><p><italic><tp:taxon-name><tp:taxon-name-part taxon-name-part-type="genus" reg="Selaginella">Selaginella</tp:taxon-name-part> <tp:taxon-name-part taxon-name-part-type="species" reg="mazaruniensis">mazaruniensis</tp:taxon-name-part></tp:taxon-name></italic> was originally reported as occurring in Venezuela by <xref ref-type="bibr" rid="B62">Vareschi (1969)</xref>, who cited some specimens with the collector(s)’ name(s) (e.g., <italic>Killip</italic> and <italic>Cardona</italic>), but without a collection number. However, <xref ref-type="bibr" rid="B34">Smith (1985)</xref> excluded it from this country and suggested that specimens ascribed by <xref ref-type="bibr" rid="B62">Vareschi (1969)</xref> as <italic><tp:taxon-name><tp:taxon-name-part taxon-name-part-type="genus" reg="Selaginella">S.</tp:taxon-name-part> <tp:taxon-name-part taxon-name-part-type="species" reg="mazaruniensis">mazaruniensis</tp:taxon-name-part></tp:taxon-name></italic> were actually <italic><tp:taxon-name><tp:taxon-name-part taxon-name-part-type="genus" reg="Selaginella">S.</tp:taxon-name-part> <tp:taxon-name-part taxon-name-part-type="species" reg="parkeri">parkeri</tp:taxon-name-part></tp:taxon-name></italic> (Hook. &amp; Grev.) Spring. <xref ref-type="bibr" rid="B25">Mostacero (2008)</xref> followed <xref ref-type="bibr" rid="B34">Smith (1985)</xref> by excluding <italic><tp:taxon-name><tp:taxon-name-part taxon-name-part-type="genus" reg="Selaginella">S.</tp:taxon-name-part> <tp:taxon-name-part taxon-name-part-type="species" reg="mazaruniensis">mazaruniensis</tp:taxon-name-part></tp:taxon-name></italic> from Venezuela and also followed <xref ref-type="bibr" rid="B36">Smith (1995)</xref>, considering <italic><tp:taxon-name><tp:taxon-name-part taxon-name-part-type="genus" reg="Selaginella">S.</tp:taxon-name-part> <tp:taxon-name-part taxon-name-part-type="species" reg="mazaruniensis">mazaruniensis</tp:taxon-name-part></tp:taxon-name></italic> restricted to Guyana. At the <abbrev xmlns:xlink="http://www.w3.org/1999/xlink" xlink:title="Smithsonian National Herbarium" xlink:type="simple">US</abbrev> herbarium, there are two collections by Killip from the same area cited by Vareschi in 1969 (i.e., <italic>Killip 37400</italic> &amp; <italic>Killip 37845</italic>), which definitely correspond to an articulate species and are very likely <italic><tp:taxon-name><tp:taxon-name-part taxon-name-part-type="genus" reg="Selaginella">S.</tp:taxon-name-part> <tp:taxon-name-part taxon-name-part-type="species" reg="parkeri">parkeri</tp:taxon-name-part></tp:taxon-name></italic> (Hook. &amp; Grev.) Spring. Accordingly, the specimens cited here are the first confirmed evidence that <italic><tp:taxon-name><tp:taxon-name-part taxon-name-part-type="genus" reg="Selaginella">S.</tp:taxon-name-part> <tp:taxon-name-part taxon-name-part-type="species" reg="mazaruniensis">mazaruniensis</tp:taxon-name-part></tp:taxon-name></italic> occurs in Venezuela. However, duplicates or associated material of the same collections at <abbrev xmlns:xlink="http://www.w3.org/1999/xlink" xlink:title="Smithsonian National Herbarium" xlink:type="simple">US</abbrev> are identified as different species: <italic>V.A. Funk 6415</italic> as <italic><tp:taxon-name><tp:taxon-name-part taxon-name-part-type="genus" reg="Selaginella">S.</tp:taxon-name-part> <tp:taxon-name-part taxon-name-part-type="species" reg="palmiformis">palmiformis</tp:taxon-name-part></tp:taxon-name></italic> and <italic>V.A. Funk 6430</italic> as <italic><tp:taxon-name><tp:taxon-name-part taxon-name-part-type="genus" reg="Selaginella">S.</tp:taxon-name-part> <tp:taxon-name-part taxon-name-part-type="species" reg="parkeri">parkeri</tp:taxon-name-part></tp:taxon-name></italic>. This discrepancy may reflect a specimen sorting error. Consequently, further study of these collections is needed to resolve discrepancies among herbarium determinations.</p><p><italic><tp:taxon-name><tp:taxon-name-part taxon-name-part-type="genus" reg="Selaginella">Selaginella</tp:taxon-name-part> <tp:taxon-name-part taxon-name-part-type="species" reg="mazaruniensis">mazaruniensis</tp:taxon-name-part></tp:taxon-name></italic> is morphologically similar to <italic><tp:taxon-name><tp:taxon-name-part taxon-name-part-type="genus" reg="Selaginella">S.</tp:taxon-name-part> <tp:taxon-name-part taxon-name-part-type="species" reg="amazonica">amazonica</tp:taxon-name-part></tp:taxon-name></italic> but can be distinguished by its lateral leaves on the main stems below the first branches being somewhat ascending to distinctly perpendicular (vs. distinctly ascending), oblong-ovate or oblong (vs. ovate-deltate to broadly ovate), and above the first branches mostly distant (vs. increasingly imbricate), with acroscopic margins hyaline (vs. greenish-hyaline), and entire or finely dentate to serrate (vs. serrate).</p><p><italic><tp:taxon-name><tp:taxon-name-part taxon-name-part-type="genus" reg="Selaginella">Selaginella</tp:taxon-name-part> <tp:taxon-name-part taxon-name-part-type="species" reg="mazaruniensis">mazaruniensis</tp:taxon-name-part></tp:taxon-name></italic> can also be mistaken for <italic><tp:taxon-name><tp:taxon-name-part taxon-name-part-type="genus" reg="Selaginella">S.</tp:taxon-name-part> <tp:taxon-name-part taxon-name-part-type="species" reg="palmiformis">palmiformis</tp:taxon-name-part></tp:taxon-name></italic>, from which it is distinguished by its usually 2- or 3-pinnate (vs. 1-pinnate) branches and the lateral leaves with the acroscopic margins that are entire or finely dentate to serrate (vs. serrate to dentate at least along the proximal 1/2–2/3).</p></tp:treatment-sec><ref-list><ref id="B13"><mixed-citation xmlns:xlink="http://www.w3.org/1999/xlink" xlink:type="simple">Góes-Neto LAA, Monteiro EL, Salino A (2017) <italic><tp:taxon-name><tp:taxon-name-part taxon-name-part-type="genus">Selaginella</tp:taxon-name-part></tp:taxon-name></italic> (<tp:taxon-name><tp:taxon-name-part taxon-name-part-type="family">Selaginellaceae</tp:taxon-name-part></tp:taxon-name>) from Brazil: a new species, new records and lectotype designation. Kew Bulletin 72: 40. <ext-link xlink:href="10.1007/s12225-017-9714-5" ext-link-type="doi" xlink:type="simple">https://doi.org/10.1007/s12225-017-9714-5</ext-link></mixed-citation></ref><ref id="B1"><mixed-citation xmlns:xlink="http://www.w3.org/1999/xlink" xlink:type="simple">Alston AHG, Jermy AC, Rankin JM (1981) The genus <italic><tp:taxon-name><tp:taxon-name-part taxon-name-part-type="genus">Selaginella</tp:taxon-name-part></tp:taxon-name></italic> in tropical South America. Bulletin of the British Museum (Natural History) Botany 9: 233–330.</mixed-citation></ref><ref id="B62"><mixed-citation xmlns:xlink="http://www.w3.org/1999/xlink" xlink:type="simple">Vareschi V (1969) Helechos. <tp:taxon-name><tp:taxon-name-part taxon-name-part-type="family">Lycopodiaceae</tp:taxon-name-part></tp:taxon-name>-<tp:taxon-name><tp:taxon-name-part taxon-name-part-type="family">Aspidiaceae</tp:taxon-name-part></tp:taxon-name>. Clase Lycopodinae. 2. Familia <tp:taxon-name><tp:taxon-name-part taxon-name-part-type="family">Selaginellaceae</tp:taxon-name-part></tp:taxon-name>. Flora de Venezuela. Vol 1. Tomo 1. In: Lasser T (Ed.) Flora de Venezuela. Instituto de Botánica, Talleres Gráficos Universitarios, Mérida, Venezuela, 57–103.</mixed-citation></ref><ref id="B34"><mixed-citation xmlns:xlink="http://www.w3.org/1999/xlink" xlink:type="simple">Smith AR (1985) Pteridophytes of Venezuela, an annotated list. University of California, Berkeley, California 1–254 + i–vii. Unpublished.</mixed-citation></ref><ref id="B25"><mixed-citation xmlns:xlink="http://www.w3.org/1999/xlink" xlink:type="simple">Mostacero J (2008) <tp:taxon-name><tp:taxon-name-part taxon-name-part-type="family">Selaginellaceae</tp:taxon-name-part></tp:taxon-name>. In: Hokche O, Berry PE, Huber O (Eds) Nuevo catálogo de la flora vascular de Venezuela. Fundación Instituto Botánico de Venezuela Dr. Tobías Lasser, Caracas, 167–170.</mixed-citation></ref><ref id="B36"><mixed-citation xmlns:xlink="http://www.w3.org/1999/xlink" xlink:type="simple">Smith AR (1995) <tp:taxon-name><tp:taxon-name-part taxon-name-part-type="family">Selaginellaceae</tp:taxon-name-part></tp:taxon-name>. In: Berry PE, Holst BK, Yatskievych K (Eds) Flora of the Venezuelan Guayana, Vol. 2. Pteridophytes, Spermatophytes, <tp:taxon-name><tp:taxon-name-part taxon-name-part-type="family">Acanthaceae</tp:taxon-name-part></tp:taxon-name>–<tp:taxon-name><tp:taxon-name-part taxon-name-part-type="family">Araceae</tp:taxon-name-part></tp:taxon-name>. St. Louis, Missouri Botanical Garden, and Portland, Timber Press, 296–314.</mixed-citation></ref></ref-list></tp:taxon-treatment>
